# Supplementary material for: 7-Methyl-9-p-tolyl-4,9-dihydro­furo[3,4-b]quinolin-1(3H)-one
Source: Acta Crystallogr Sect E Struct Rep Online. 2008 Dec 13;65(Pt 1):o100. doi: 10.1107/S1600536808041457 (PMC2968025; doi:10.1107/S1600536808041457)
Supplement: Supplementary file 2 [file e-65-0o100-Isup2.hkl]

# 
# h,k,l, Fc-squared, Fo-squared, sigma(Fo-squared) and status flag 
# 
data_I
_shelx_title '  _070922c' 
_shelx_refln_list_code          4 
_shelx_F_calc_maximum      124.18 
_exptl_crystal_F_000       616.00 
_reflns_d_resolution_high  0.8301 
 
loop_ 
 _symmetry_equiv_pos_as_xyz 
 'x, y, z' 
 '-x, y+1/2, -z+1/2' 
 '-x, -y, -z' 
 'x, -y-1/2, z-1/2' 
 
_cell_length_a     9.1784 
_cell_length_b    11.4569 
_cell_length_c    14.3497 
_cell_angle_alpha  90.000 
_cell_angle_beta  103.124 
_cell_angle_gamma  90.000 
 
_shelx_F_squared_multiplier     1.000 
 
loop_ 
 _refln_index_h 
 _refln_index_k 
 _refln_index_l 
 _refln_F_squared_calc 
 _refln_F_squared_meas 
 _refln_F_squared_sigma 
 _refln_observed_status 
   2   0   0       65.01       63.22      1.95 o 
   3   0   0       34.33       33.21      2.30 o 
   4   0   0      164.96      185.91      3.86 o 
   5   0   0      157.35      157.67      4.21 o 
   6   0   0      178.93      183.26      4.74 o 
   7   0   0      157.47      159.09      5.03 o 
   8   0   0      125.28      120.62      4.89 o 
   9   0   0       36.67       28.46      7.97 o 
  10   0   0        1.26       10.88      4.83 o 
   2   1   0        0.04        5.17      0.87 o 
   3   1   0        2.26        3.95      0.68 o 
   4   1   0     2808.01     2870.14     10.46 o 
   5   1   0       15.46       10.00      1.09 o 
   6   1   0       89.55       91.85      2.55 o 
   7   1   0        0.49        3.40      0.88 o 
   8   1   0       66.71       63.44      2.81 o 
   9   1   0       27.93       25.72      2.05 o 
  10   1   0        3.95        8.78      3.40 o 
   0   2   0     5515.12     4736.65     50.04 o 
   1   2   0     4472.93     4172.44     15.51 o 
   2   2   0     6066.38     5714.57     16.31 o 
   3   2   0     1003.49      888.21      5.65 o 
   4   2   0       25.01       29.01      1.47 o 
   5   2   0       16.20       12.78      1.04 o 
   6   2   0      444.99      469.55      5.61 o 
   7   2   0      381.69      396.87      5.77 o 
   8   2   0       95.78       88.09      3.19 o 
   9   2   0        0.05        1.87      1.04 o 
  10   2   0       28.30       13.04      3.56 o 
   1   3   0       31.13       31.25      1.78 o 
   2   3   0     2115.63     1997.24      8.79 o 
   3   3   0      600.39      544.33      5.19 o 
   4   3   0      623.92      667.28      6.26 o 
   5   3   0      585.86      611.24      6.14 o 
   6   3   0      266.05      284.84      4.61 o 
   7   3   0      571.32      595.08      7.70 o 
   8   3   0       22.07       22.70      2.17 o 
   9   3   0        5.33        3.70      2.11 o 
  10   3   0       70.55       70.92     15.57 o 
   0   4   0       30.65       22.56      2.00 o 
   1   4   0       14.76       13.72      1.10 o 
   2   4   0      128.43      144.29      2.77 o 
   3   4   0      309.56      333.80      4.21 o 
   4   4   0      843.27      902.86      7.93 o 
   5   4   0       95.50       93.07      2.92 o 
   6   4   0        1.11        4.19      1.14 o 
   7   4   0       60.46       52.57      2.73 o 
   8   4   0       15.13       14.81      2.24 o 
   9   4   0       19.06       25.71      3.19 o 
  10   4   0        5.62       10.13      6.60 o 
   1   5   0       82.95       81.75      2.35 o 
   2   5   0      100.60      109.87      2.82 o 
   3   5   0        0.12        1.23      0.90 o 
   4   5   0      111.16      113.12      3.02 o 
   5   5   0       75.13       75.11      2.89 o 
   6   5   0       38.15       27.49      1.90 o 
   7   5   0       99.17      101.98      3.69 o 
   8   5   0       27.05       18.19      3.50 o 
   9   5   0       22.14       23.04      4.55 o 
  10   5   0        0.03        3.06      3.31 o 
   0   6   0       31.86       27.20      2.67 o 
   1   6   0      311.88      360.86      4.97 o 
   2   6   0      264.60      261.29      4.43 o 
   3   6   0        0.31        3.12      1.21 o 
   4   6   0      355.89      370.75      5.52 o 
   5   6   0       62.47       59.41      2.76 o 
   6   6   0        8.10        9.25      1.45 o 
   7   6   0       98.11      100.36      3.86 o 
   8   6   0        6.05        4.65      1.72 o 
   9   6   0        3.79        7.19      1.73 o 
   1   7   0       14.98       12.46      1.37 o 
   2   7   0       10.86        9.17      1.24 o 
   3   7   0       18.99       23.30      1.73 o 
   4   7   0      298.14      291.69      5.38 o 
   5   7   0       74.65       76.27      3.41 o 
   6   7   0       42.14       41.71      2.63 o 
   7   7   0       82.83       81.04      3.55 o 
   8   7   0       22.85       12.75      2.06 o 
   9   7   0        6.52        5.93      2.27 o 
   0   8   0     1058.67     1041.57     27.92 o 
   1   8   0       57.21       64.13      2.93 o 
   2   8   0       13.45       16.93      1.63 o 
   3   8   0        2.92        3.95      1.10 o 
   4   8   0       14.05       13.39      1.97 o 
   5   8   0      131.23      117.03      4.77 o 
   6   8   0       51.84       54.09      4.15 o 
   7   8   0      157.61      146.81      6.24 o 
   8   8   0       10.11        8.48      2.11 o 
   1   9   0     1674.55     1839.41     16.54 o 
   2   9   0      211.30      197.48      4.84 o 
   3   9   0       47.56       45.59      2.74 o 
   4   9   0       11.89       14.83      1.82 o 
   5   9   0       31.96       27.75      3.32 o 
   6   9   0       57.53       54.79      3.96 o 
   7   9   0        1.44        5.85      2.11 o 
   8   9   0        5.97        4.78      1.87 o 
   0  10   0     3029.84     3272.39     46.61 o 
   1  10   0        0.01        2.30      1.41 o 
   2  10   0       70.30       76.84      3.77 o 
   3  10   0       41.35       39.28      2.96 o 
   4  10   0       30.93       25.54      3.21 o 
   5  10   0       11.98       10.85      2.03 o 
   6  10   0        0.36        2.45      1.47 o 
   7  10   0        0.27        7.02      2.14 o 
   1  11   0      109.36      116.71      4.81 o 
   2  11   0       20.62       21.97      2.23 o 
   3  11   0      240.50      248.45      7.21 o 
   4  11   0       48.67       43.52      4.57 o 
   5  11   0        0.69        6.14      1.99 o 
   6  11   0        5.79       13.95      4.01 o 
   0  12   0       45.64       46.68      5.94 o 
   1  12   0        3.02        8.82      1.64 o 
   2  12   0       67.89       64.60      4.42 o 
   3  12   0       92.03       98.56      6.13 o 
   4  12   0       11.99        5.53      1.89 o 
   5  12   0       70.22       84.01      7.41 o 
   1  13   0       17.71       16.81      4.15 o 
   2  13   0       80.77       78.40      5.82 o 
   3  13   0       28.84       32.91      5.31 o 
 -10   1   1        0.15        2.77      1.27 o 
  -9   1   1        9.36        8.02      1.16 o 
  -8   1   1        0.50        3.68      0.88 o 
  -7   1   1       22.04       16.84      1.37 o 
  -6   1   1       69.77       71.64      2.57 o 
  -5   1   1        1.68        1.82      0.84 o 
  -4   1   1       26.26       21.77      1.34 o 
  -3   1   1     1747.14     1695.35      8.39 o 
  -2   1   1       71.19       78.15      2.24 o 
   1   1   1      803.81      740.47      3.59 o 
   3   1   1      121.49      128.59      2.08 o 
   4   1   1        0.00        4.58      0.70 o 
   5   1   1        1.07        1.67      0.78 o 
   6   1   1       78.76       78.31      3.01 o 
   7   1   1        7.93        3.02      1.26 o 
   8   1   1       11.78       11.52      1.21 o 
   9   1   1        0.03        1.12      1.43 o 
  10   1   1        4.24        6.04      2.79 o 
 -10   2   1        9.55        7.64      3.27 o 
  -9   2   1        4.47        5.47      1.00 o 
  -8   2   1       77.98       81.72      3.41 o 
  -7   2   1       92.81       92.51      3.11 o 
  -6   2   1       18.85       20.03      1.64 o 
  -5   2   1       20.76       18.50      1.33 o 
  -4   2   1       25.90       23.65      1.45 o 
  -3   2   1      123.79       98.83      2.17 o 
  -2   2   1      241.74      241.79      3.06 o 
  -1   2   1     3187.62     2766.24     10.28 o 
   0   2   1      321.42      261.51      2.22 o 
   1   2   1       52.98       55.45      1.38 o 
   2   2   1    10043.56     9499.52     35.61 o 
   3   2   1     2384.93     2324.91     11.48 o 
   4   2   1       95.16      104.82      2.55 o 
   5   2   1        2.72        2.59      0.59 o 
   6   2   1      190.97      198.65      3.81 o 
   7   2   1       33.04       41.38      2.65 o 
   8   2   1       67.66       59.11      2.47 o 
   9   2   1       24.92       21.16      3.01 o 
  10   2   1        2.14        5.09      2.18 o 
 -10   3   1        5.05        6.51      3.28 o 
  -9   3   1       16.29       11.43      1.70 o 
  -8   3   1        6.27        9.28      2.33 o 
  -7   3   1      121.54      123.95      3.81 o 
  -6   3   1      239.81      263.04      4.75 o 
  -5   3   1       39.56       54.20      2.21 o 
  -4   3   1     1165.91     1123.37      9.22 o 
  -3   3   1     1466.11     1569.43      8.29 o 
  -2   3   1      378.84      327.10      3.68 o 
  -1   3   1      237.59      242.73      3.08 o 
   0   3   1      417.01      391.76      3.52 o 
   1   3   1       47.16       48.47      1.78 o 
   2   3   1      426.99      411.21      3.79 o 
   3   3   1       17.24       24.49      1.36 o 
   4   3   1      422.81      441.51      4.92 o 
   5   3   1      516.78      537.97      5.52 o 
   6   3   1       24.66       21.91      1.54 o 
   7   3   1      167.06      157.08      3.84 o 
   8   3   1       19.60       12.27      2.05 o 
   9   3   1        2.59        0.65      1.33 o 
  10   3   1       13.00       11.57      4.48 o 
 -10   4   1        4.55        2.86      1.63 o 
  -9   4   1        0.66        5.35      1.21 o 
  -8   4   1       45.62       42.25      2.65 o 
  -7   4   1       93.29       87.28      3.49 o 
  -6   4   1      123.33      108.87      3.46 o 
  -5   4   1       17.71       16.13      1.33 o 
  -4   4   1       97.09      127.97      3.21 o 
  -3   4   1     1987.20     2016.46     10.13 o 
  -2   4   1      182.03      135.76      2.72 o 
  -1   4   1      220.67      217.61      3.12 o 
   0   4   1      287.11      253.01      3.32 o 
   1   4   1      223.78      221.01      2.97 o 
   2   4   1      284.04      339.15      3.98 o 
   3   4   1      266.59      248.00      3.92 o 
   4   4   1      209.51      227.74      3.80 o 
   5   4   1       52.41       53.36      2.36 o 
   6   4   1      178.99      186.80      4.09 o 
   7   4   1       70.47       67.43      2.83 o 
   8   4   1        2.44        2.90      0.80 o 
   9   4   1       12.85       13.06      2.16 o 
  10   4   1        5.91        6.62      9.71 o 
 -10   5   1       88.03       87.27      9.11 o 
  -9   5   1       41.78       40.18      3.53 o 
  -8   5   1       10.97        8.88      2.08 o 
  -7   5   1       67.38       63.25      3.19 o 
  -6   5   1      190.41      194.63      4.58 o 
  -5   5   1      599.63      621.52      7.37 o 
  -4   5   1     1167.85     1217.72     11.34 o 
  -3   5   1     1375.29     1353.65     10.13 o 
  -2   5   1     4136.16     4301.34     22.77 o 
  -1   5   1       16.85       11.91      1.07 o 
   0   5   1        2.01        4.98      0.86 o 
   1   5   1     1104.11     1209.13     11.99 o 
   2   5   1      137.67      127.17      2.98 o 
   3   5   1        7.18        9.05      0.95 o 
   4   5   1        8.07        4.51      0.74 o 
   5   5   1       29.72       28.82      2.80 o 
   6   5   1      361.15      358.97      6.06 o 
   7   5   1       70.41       71.08      3.14 o 
   8   5   1       45.66       43.70      2.77 o 
   9   5   1       17.23       11.25      2.15 o 
  -9   6   1       39.14       34.39      3.75 o 
  -8   6   1       40.74       36.26      3.74 o 
  -7   6   1       89.80       93.33      4.03 o 
  -6   6   1       29.02       27.41      2.15 o 
  -5   6   1      967.15     1064.89     12.60 o 
  -4   6   1      370.73      357.31      5.49 o 
  -3   6   1       31.92       32.63      1.97 o 
  -2   6   1       31.64       24.50      1.80 o 
  -1   6   1      113.37      127.29      3.13 o 
   0   6   1      350.12      355.96      4.80 o 
   1   6   1       71.40       62.61      2.30 o 
   2   6   1       63.37       80.83      2.76 o 
   3   6   1        0.44        1.51      0.76 o 
   4   6   1       24.78       21.45      1.56 o 
   5   6   1      100.80       97.28      3.35 o 
   6   6   1      542.48      566.64      8.36 o 
   7   6   1        0.37        3.32      0.99 o 
   8   6   1        0.51        1.94      1.99 o 
   9   6   1        3.23       -0.06      1.79 o 
  -9   7   1       20.42       16.65      2.38 o 
  -8   7   1       46.68       40.95      3.48 o 
  -7   7   1      108.35       93.87      5.16 o 
  -6   7   1      276.78      285.60      6.11 o 
  -5   7   1       10.02       10.58      1.39 o 
  -4   7   1        8.35       12.37      1.69 o 
  -3   7   1       25.33       26.69      1.94 o 
  -2   7   1      106.51      105.11      3.22 o 
  -1   7   1       47.09       52.70      2.37 o 
   0   7   1        0.64        1.18      0.99 o 
   1   7   1      255.35      237.13      4.26 o 
   2   7   1     1108.83     1166.81     10.20 o 
   3   7   1        1.41        2.90      1.29 o 
   4   7   1        4.31        6.78      1.34 o 
   5   7   1      367.00      367.47      6.34 o 
   6   7   1       54.96       58.58      3.10 o 
   7   7   1        1.37        4.59      1.40 o 
   8   7   1        1.17        5.40      1.39 o 
   9   7   1       10.05        7.77      2.56 o 
  -8   8   1       18.50       18.07      2.80 o 
  -7   8   1        0.58        4.70      2.25 o 
  -6   8   1      113.76      131.67      4.95 o 
  -5   8   1       20.89       20.65      1.85 o 
  -4   8   1       18.77       17.19      1.78 o 
  -3   8   1       48.18       42.16      2.49 o 
  -2   8   1       14.32       17.41      2.21 o 
  -1   8   1      406.98      413.13      6.03 o 
   0   8   1      169.70      178.59      4.21 o 
   1   8   1      503.25      522.34      7.92 o 
   2   8   1      813.23      819.93     11.24 o 
   3   8   1       14.26        9.20      1.68 o 
   4   8   1        9.70       13.57      1.46 o 
   5   8   1       65.00       51.54      3.97 o 
   6   8   1        0.00        5.02      1.04 o 
   7   8   1        0.14        4.27      1.57 o 
   8   8   1       27.07       32.95      4.28 o 
  -8   9   1        0.02        1.13      3.03 o 
  -7   9   1        5.08        5.18      1.14 o 
  -6   9   1       20.21       11.24      2.12 o 
  -5   9   1       15.57       10.87      1.63 o 
  -4   9   1       56.07       55.27      3.49 o 
  -3   9   1       56.28       56.47      3.63 o 
  -2   9   1       60.56       55.91      2.79 o 
  -1   9   1      206.56      203.04      4.80 o 
   0   9   1       71.40       74.68      3.27 o 
   1   9   1       73.62       75.86      3.30 o 
   2   9   1     1154.11     1165.51     13.22 o 
   3   9   1        0.00        4.40      1.21 o 
   4   9   1        1.25        4.52      1.29 o 
   5   9   1        0.00        3.81      1.16 o 
   6   9   1        5.90        6.49      1.72 o 
   7   9   1        0.07        4.54      1.34 o 
  -7  10   1       15.72       13.27      2.60 o 
  -6  10   1        2.52        4.84      2.36 o 
  -5  10   1        3.12        5.45      1.46 o 
  -4  10   1        2.83        3.56      1.59 o 
  -3  10   1        1.56        4.45      1.34 o 
  -2  10   1      275.13      266.80      6.30 o 
  -1  10   1       18.37       17.96      2.00 o 
   0  10   1        3.32        4.73      1.99 o 
   1  10   1       51.25       52.70      3.39 o 
   2  10   1        1.02        3.27      2.40 o 
   3  10   1       54.45       55.04      3.58 o 
   4  10   1        1.65        4.66      1.27 o 
   5  10   1        0.02        1.66      1.10 o 
   6  10   1        2.76        2.66      1.72 o 
   7  10   1        0.22        3.85      1.16 o 
  -6  11   1       11.50       13.07      2.50 o 
  -5  11   1        0.48        1.83      2.39 o 
  -4  11   1        2.55        5.24      2.04 o 
  -3  11   1       13.19       10.52      1.93 o 
  -2  11   1       10.34       10.67      1.83 o 
  -1  11   1      126.67      129.83      5.12 o 
   0  11   1       53.19       53.86      3.69 o 
   1  11   1       67.53       63.77      3.78 o 
   2  11   1       88.36       91.01      4.18 o 
   3  11   1       19.96       20.58      2.35 o 
   4  11   1        4.67        5.53      2.47 o 
   5  11   1        2.69        6.72      1.55 o 
   6  11   1        0.01       -0.21      4.56 o 
  -5  12   1        2.96        8.45      3.36 o 
  -4  12   1        0.02        2.81      1.49 o 
  -3  12   1       21.96       15.51      3.43 o 
  -2  12   1        4.70        4.43      1.54 o 
  -1  12   1      180.23      170.34      6.13 o 
   0  12   1       78.58       76.17      4.20 o 
   1  12   1        4.53        6.71      1.09 o 
   2  12   1       99.85      100.30      5.63 o 
   3  12   1       77.80       71.39      5.19 o 
   4  12   1        2.96        8.76      2.59 o 
   5  12   1       23.02       18.27      8.23 o 
  -3  13   1       29.03       28.94      4.42 o 
  -2  13   1        4.47        6.81      2.12 o 
  -1  13   1        1.61        3.27      3.78 o 
   0  13   1        4.61        6.87      4.60 o 
   1  13   1        4.16        4.36      2.06 o 
   2  13   1       15.22       16.97      4.49 o 
   3  13   1       41.58       37.10      7.43 o 
 -10   0   2        5.75        2.51      2.75 o 
  -9   0   2       15.05        9.50      2.25 o 
  -8   0   2       18.04       21.34      2.77 o 
  -7   0   2      154.89      137.07      5.67 o 
  -6   0   2      211.53      233.26      5.95 o 
  -5   0   2      356.09      376.27      7.02 o 
  -4   0   2       83.28       78.70      3.16 o 
  -3   0   2     1560.51     1388.37     11.94 o 
  -2   0   2    11246.18    10316.80     38.04 o 
  -1   0   2       30.50       22.17      1.18 o 
   3   0   2      739.44      779.19     25.60 o 
   4   0   2     3430.10     3577.18     37.74 o 
   5   0   2        0.27        2.49      1.57 o 
   6   0   2       16.80       15.13      2.23 o 
   7   0   2       74.95       63.77      3.63 o 
   8   0   2       49.65       53.74      8.76 o 
   9   0   2       17.67       25.06      5.94 o 
  10   0   2      182.06      158.85     15.79 o 
 -10   1   2        0.51        4.14      1.73 o 
  -9   1   2       16.42       15.06      1.75 o 
  -8   1   2        8.16        6.26      1.13 o 
  -7   1   2      142.73      141.83      3.84 o 
  -6   1   2      343.40      364.80      5.27 o 
  -5   1   2      145.56      118.32      3.04 o 
  -4   1   2      618.37      617.35      5.51 o 
  -3   1   2      730.63      621.76      5.08 o 
  -2   1   2     1660.96     1559.50      7.29 o 
  -1   1   2        1.15        2.03      0.88 o 
   0   1   2     8225.09     7491.63     46.92 o 
   1   1   2     4739.92     4409.09     12.41 o 
   2   1   2     6362.63     6105.91     21.50 o 
   3   1   2      722.03      660.53      7.81 o 
   4   1   2      734.61      714.23      9.13 o 
   5   1   2       22.13       23.83      0.99 o 
   6   1   2       63.97       61.47      1.70 o 
   7   1   2      182.02      177.89      5.07 o 
   8   1   2       19.65       16.28      2.75 o 
   9   1   2        7.10        5.35      2.03 o 
  10   1   2        8.18        6.41      2.94 o 
 -10   2   2        3.76        3.60      2.52 o 
  -9   2   2      262.29      246.14      5.98 o 
  -8   2   2       77.38       74.91      3.45 o 
  -7   2   2       52.29       51.47      2.41 o 
  -6   2   2      275.42      278.22      5.09 o 
  -5   2   2        0.07        3.08      0.91 o 
  -4   2   2        6.75       17.12      1.21 o 
  -3   2   2       39.86       41.87      1.74 o 
  -2   2   2     1236.21     1042.64      6.36 o 
  -1   2   2      106.00      113.64      2.16 o 
   0   2   2     1652.50     1577.44      8.13 o 
   1   2   2      267.25      282.82      3.15 o 
   2   2   2     2496.95     2409.85      8.94 o 
   3   2   2      422.14      406.58      3.52 o 
   4   2   2     2388.40     2489.56     12.99 o 
   5   2   2        7.89       10.00      0.97 o 
   6   2   2        1.59        2.55      0.87 o 
   7   2   2      166.69      176.04      3.18 o 
   8   2   2      472.36      470.70      8.43 o 
   9   2   2        2.79        2.03      3.34 o 
  10   2   2        8.13        7.07      3.22 o 
 -10   3   2       65.29       60.06      4.59 o 
  -9   3   2       13.18        8.76      1.52 o 
  -8   3   2      126.32      123.19      4.43 o 
  -7   3   2       58.90       50.33      2.58 o 
  -6   3   2        7.85        7.37      1.08 o 
  -5   3   2       75.39       88.47      2.93 o 
  -4   3   2     1169.75     1185.21     13.46 o 
  -3   3   2       51.17       44.15      1.88 o 
  -2   3   2        0.51        1.38      0.78 o 
  -1   3   2       95.84       90.55      2.03 o 
   0   3   2     1019.20      912.16      4.70 o 
   1   3   2       40.64       36.63      1.13 o 
   2   3   2       45.47       51.60      1.49 o 
   3   3   2     1281.23     1334.61     12.24 o 
   4   3   2     3501.34     3527.19     27.51 o 
   5   3   2      930.11      973.06     10.08 o 
   6   3   2      285.73      281.83      4.75 o 
   7   3   2        8.74        9.32      1.11 o 
   8   3   2      151.09      143.16      3.26 o 
   9   3   2       22.25       20.20      4.37 o 
  10   3   2        9.77        9.62      4.28 o 
 -10   4   2      171.69      178.73      7.15 o 
  -9   4   2        0.15        3.50      1.29 o 
  -8   4   2        1.71        4.43      1.91 o 
  -7   4   2       11.22        9.85      1.55 o 
  -6   4   2      137.66      140.65      3.89 o 
  -5   4   2       51.12       49.73      2.21 o 
  -4   4   2      195.87      223.47      4.11 o 
  -3   4   2     1291.59     1367.52      8.60 o 
  -2   4   2     1936.91     1978.47     15.26 o 
  -1   4   2      620.69      573.53      6.86 o 
   0   4   2      409.13      347.14      3.58 o 
   1   4   2      963.39     1000.00      5.94 o 
   2   4   2        0.95        3.44      0.75 o 
   3   4   2      285.71      282.38      3.90 o 
   4   4   2      383.40      365.64      4.55 o 
   5   4   2        9.53        7.48      0.94 o 
   6   4   2        3.14        2.75      0.87 o 
   7   4   2      102.35      108.68      3.25 o 
   8   4   2       15.52       14.97      1.48 o 
   9   4   2       75.51       68.73     13.36 o 
 -10   5   2        1.65        7.21      2.21 o 
  -9   5   2       28.05       24.50      2.57 o 
  -8   5   2        4.41        5.00      1.03 o 
  -7   5   2       20.00       21.70      1.95 o 
  -6   5   2        2.14        5.77      0.97 o 
  -5   5   2       38.37       35.98      2.11 o 
  -4   5   2        2.75        2.05      1.08 o 
  -3   5   2       30.48       16.51      1.46 o 
  -2   5   2      274.11      282.72      4.21 o 
  -1   5   2      545.32      551.02      5.22 o 
   0   5   2       14.12       19.40      1.27 o 
   1   5   2       16.57       18.64      1.12 o 
   2   5   2       36.80       37.10      2.15 o 
   3   5   2      220.31      218.00      3.61 o 
   4   5   2        3.18        5.13      0.85 o 
   5   5   2      152.80      146.44      3.48 o 
   6   5   2      222.84      230.45      5.33 o 
   7   5   2       48.80       38.84      2.34 o 
   8   5   2        1.94        3.20      1.45 o 
   9   5   2        0.00        0.11      4.06 o 
  -9   6   2        9.28        7.19      1.93 o 
  -8   6   2        1.87        5.87      1.73 o 
  -7   6   2       13.92       10.97      1.50 o 
  -6   6   2       39.93       37.15      2.51 o 
  -5   6   2       47.73       41.80      2.30 o 
  -4   6   2       19.03       24.16      1.79 o 
  -3   6   2      730.99      758.48      7.46 o 
  -2   6   2      555.61      585.66      6.25 o 
  -1   6   2      181.76      166.77      3.66 o 
   0   6   2       15.77       17.82      1.31 o 
   1   6   2       54.37       64.52      2.13 o 
   2   6   2      459.42      557.57      5.40 o 
   3   6   2      403.78      409.72      5.57 o 
   4   6   2      452.41      439.10      5.75 o 
   5   6   2      355.15      375.12      5.82 o 
   6   6   2       56.71       64.16      3.01 o 
   7   6   2        6.80        6.16      1.11 o 
   8   6   2       24.03       24.30      2.95 o 
   9   6   2        7.03        8.23      5.25 o 
  -9   7   2        4.07       10.65      2.47 o 
  -8   7   2      134.70      139.41      6.84 o 
  -7   7   2       55.20       47.71      3.31 o 
  -6   7   2        1.72        3.69      0.93 o 
  -5   7   2       12.14        6.23      1.18 o 
  -4   7   2        0.74        3.92      1.74 o 
  -3   7   2      108.64      113.71      3.53 o 
  -2   7   2        0.70        4.48      1.02 o 
  -1   7   2       31.28       33.67      2.06 o 
   0   7   2      176.87      177.34      3.65 o 
   1   7   2       13.94       11.65      1.25 o 
   2   7   2      118.65      127.45      3.13 o 
   3   7   2       75.92       81.66      2.72 o 
   4   7   2       94.40       83.18      3.03 o 
   5   7   2       32.42       31.09      2.29 o 
   6   7   2      149.88      156.13      4.54 o 
   7   7   2       37.87       39.59      3.90 o 
   8   7   2        1.76        4.11      1.52 o 
  -8   8   2       13.57       10.69      2.67 o 
  -7   8   2       37.11       44.63      7.11 o 
  -6   8   2      137.65      113.81      5.31 o 
  -5   8   2       97.38      113.54      4.48 o 
  -4   8   2      189.62      201.87      5.05 o 
  -3   8   2        0.18        2.40      1.65 o 
  -2   8   2      184.09      178.62      4.41 o 
  -1   8   2      256.01      233.44      4.69 o 
   0   8   2       59.11       69.31      2.88 o 
   1   8   2      107.21       98.23      3.13 o 
   2   8   2        5.14        5.64      1.14 o 
   3   8   2      369.73      380.79      6.64 o 
   4   8   2      419.69      420.77      6.97 o 
   5   8   2       39.63       29.88      2.68 o 
   6   8   2       60.40       53.12      4.40 o 
   7   8   2        4.07        4.99      1.28 o 
   8   8   2       55.18       58.66      5.00 o 
  -8   9   2        5.85        6.74      2.95 o 
  -7   9   2       25.27       15.93      2.50 o 
  -6   9   2        2.26        5.92      1.66 o 
  -5   9   2       94.87       77.82      4.40 o 
  -4   9   2       87.85       81.57      4.68 o 
  -3   9   2      152.46      154.20      5.22 o 
  -2   9   2      101.73       92.91      4.19 o 
  -1   9   2       57.56       54.82      2.81 o 
   0   9   2       18.75       16.92      1.59 o 
   1   9   2      501.34      499.52      7.59 o 
   2   9   2       17.39       20.96      2.18 o 
   3   9   2      351.69      347.32      6.46 o 
   4   9   2      126.32      107.11      4.44 o 
   5   9   2       20.04       12.68      1.79 o 
   6   9   2        0.79        3.11      2.59 o 
   7   9   2        3.42        4.31      1.51 o 
  -7  10   2        3.63        6.26      1.81 o 
  -6  10   2        6.89        6.98      1.81 o 
  -5  10   2       10.20        5.21      1.99 o 
  -4  10   2        0.67        3.72      1.35 o 
  -3  10   2       11.83       13.03      2.11 o 
  -2  10   2       18.88       25.90      2.56 o 
  -1  10   2      338.33      374.38      7.61 o 
   0  10   2      158.28      167.87      5.21 o 
   1  10   2      611.62      634.43     11.71 o 
   2  10   2      830.30      868.68      9.91 o 
   3  10   2      135.65      127.97      4.57 o 
   4  10   2       41.34       31.55      3.52 o 
   5  10   2       11.27        8.19      3.45 o 
   6  10   2       27.57       23.11      3.35 o 
   7  10   2       12.32        6.30      2.21 o 
  -6  11   2        6.76        9.47      2.57 o 
  -5  11   2        6.53        8.61      2.03 o 
  -4  11   2        3.81        4.64      1.31 o 
  -3  11   2       36.52       26.57      2.48 o 
  -2  11   2        3.14        5.63      1.23 o 
  -1  11   2        5.18        4.99      1.27 o 
   0  11   2       46.22       42.38      3.21 o 
   1  11   2      189.07      206.53      5.54 o 
   2  11   2       53.40       51.74      3.27 o 
   3  11   2      124.11      133.49      7.70 o 
   4  11   2       74.08       69.37      4.31 o 
   5  11   2       16.53       10.46      3.81 o 
   6  11   2        2.26        2.02      3.64 o 
  -5  12   2       17.12       11.93      2.27 o 
  -4  12   2        0.27        1.12      2.22 o 
  -3  12   2       11.79       12.96      2.57 o 
  -2  12   2        7.88        6.24      1.76 o 
  -1  12   2        3.98        3.34      1.54 o 
   0  12   2       10.23        8.05      1.37 o 
   1  12   2        4.36        7.07      2.09 o 
   2  12   2       90.85       78.50      4.82 o 
   3  12   2        8.17       10.66      2.96 o 
   4  12   2       69.47       70.90      7.34 o 
  -3  13   2       31.47       32.03      6.15 o 
  -2  13   2        2.96        2.07      2.84 o 
  -1  13   2       13.98        9.35      2.48 o 
   0  13   2       41.46       50.09      5.99 o 
   1  13   2        7.94        9.40      2.64 o 
   2  13   2        1.00        5.82      2.13 o 
   3  13   2        0.98        7.88      2.69 o 
 -11   1   3        0.76        5.73      3.09 o 
 -10   1   3       19.33       17.22      2.98 o 
  -9   1   3      104.60      110.57      4.39 o 
  -8   1   3       38.98       40.94      2.76 o 
  -7   1   3       19.79       21.40      1.69 o 
  -6   1   3       23.98       27.95      1.94 o 
  -5   1   3      208.05      231.15      4.13 o 
  -4   1   3      344.46      344.96      4.69 o 
  -3   1   3       35.74       24.47      1.58 o 
  -2   1   3     3226.80     2943.46     12.92 o 
  -1   1   3     4691.92     4343.01     15.12 o 
   1   1   3      128.86      110.68      1.92 o 
   2   1   3        5.67        8.59      0.84 o 
   3   1   3       39.84       40.45      1.30 o 
   4   1   3     1013.05      970.56      6.95 o 
   5   1   3        0.41        4.18      1.82 o 
   6   1   3      178.90      181.86      6.71 o 
   7   1   3        9.26       11.52      3.78 o 
   8   1   3       12.33       16.85      3.82 o 
   9   1   3       19.99       17.54      6.97 o 
  10   1   3       37.88       31.15      6.32 o 
 -10   2   3        9.19        7.07      2.89 o 
  -9   2   3      193.46      197.67      6.12 o 
  -8   2   3       39.73       34.85      2.77 o 
  -7   2   3       77.51       69.88      3.02 o 
  -6   2   3      247.75      306.83      5.22 o 
  -5   2   3       27.59       37.96      1.98 o 
  -4   2   3      512.72      531.18      5.54 o 
  -3   2   3      299.15      293.25      3.95 o 
  -2   2   3     2562.30     2517.19     10.33 o 
  -1   2   3      149.44      137.87      2.59 o 
   1   2   3     1532.17     1377.52      6.72 o 
   2   2   3      330.99      340.79      3.13 o 
   3   2   3      508.46      443.93      3.62 o 
   4   2   3     3684.56     3924.54     18.15 o 
   5   2   3      235.27      258.70      3.16 o 
   6   2   3       77.22       68.63      2.39 o 
   7   2   3       97.39       98.07      2.58 o 
   8   2   3      109.33      104.82      8.55 o 
   9   2   3       84.27       93.19      9.57 o 
  10   2   3        0.79        5.41      4.78 o 
 -10   3   3        7.15        7.13      2.44 o 
  -9   3   3        1.23        3.24      1.67 o 
  -8   3   3      448.87      438.37      7.93 o 
  -7   3   3        6.26        5.54      1.09 o 
  -6   3   3      290.08      310.24      5.42 o 
  -5   3   3       19.48       14.05      1.36 o 
  -4   3   3        4.10        5.72      0.90 o 
  -3   3   3      129.02      122.50      2.84 o 
  -2   3   3       20.03       25.46      1.67 o 
  -1   3   3      891.37      765.90      5.84 o 
   0   3   3     7331.41     6719.53     22.23 o 
   1   3   3      244.02      224.54      3.30 o 
   2   3   3        0.83        3.07      0.56 o 
   3   3   3      596.83      603.08      5.71 o 
   4   3   3     1584.63     1665.49     11.42 o 
   5   3   3      313.21      314.44      4.04 o 
   6   3   3      963.05      992.87      8.34 o 
   7   3   3        1.93        3.69      0.93 o 
   8   3   3        0.58        2.60      1.81 o 
   9   3   3        5.31        3.75      5.12 o 
 -10   4   3        0.68        2.64      1.96 o 
  -9   4   3       65.86       63.46      3.67 o 
  -8   4   3        4.11        1.67      1.23 o 
  -7   4   3       77.78       77.55      3.49 o 
  -6   4   3       62.80       54.78      3.49 o 
  -5   4   3      214.71      210.86      4.34 o 
  -4   4   3        0.05        1.84      0.78 o 
  -3   4   3        3.27        3.16      0.85 o 
  -2   4   3      379.57      435.50      4.86 o 
  -1   4   3     1307.82     1308.61     11.11 o 
   0   4   3       26.31       23.34      1.00 o 
   1   4   3       62.02       65.04      2.61 o 
   2   4   3       14.05       21.43      1.13 o 
   3   4   3      210.72      227.54      3.60 o 
   4   4   3        0.05        2.68      0.66 o 
   5   4   3      163.70      149.46      3.59 o 
   6   4   3       20.39       17.98      1.83 o 
   7   4   3       16.83       12.45      1.20 o 
   8   4   3        7.10        5.23      1.03 o 
   9   4   3        5.93       10.58      3.37 o 
 -10   5   3        1.19        3.65      2.22 o 
  -9   5   3       41.55       41.66      3.59 o 
  -8   5   3      150.73      150.54      5.42 o 
  -7   5   3        1.35        4.35      1.17 o 
  -6   5   3        2.75        6.75      1.26 o 
  -5   5   3        0.04        2.86      1.07 o 
  -4   5   3       10.46       22.33      1.66 o 
  -3   5   3      935.76     1053.16      9.06 o 
  -2   5   3     3189.52     3408.35     21.08 o 
  -1   5   3      107.15      119.33      2.63 o 
   0   5   3     2239.27     2345.95     11.88 o 
   1   5   3      406.42      434.78      6.27 o 
   2   5   3     1066.76     1184.30      8.20 o 
   3   5   3       54.87       66.14      2.24 o 
   4   5   3      351.08      359.69      6.47 o 
   5   5   3       52.16       40.95      2.13 o 
   6   5   3      416.81      427.09      7.99 o 
   7   5   3       48.04       43.18      2.52 o 
   8   5   3       39.16       36.73      3.61 o 
   9   5   3       11.12       15.92      8.02 o 
  -9   6   3       21.62       21.46      2.78 o 
  -8   6   3       69.45       67.47      4.29 o 
  -7   6   3      721.16      758.26     14.39 o 
  -6   6   3       92.62       89.66      3.67 o 
  -5   6   3        9.71       10.96      1.48 o 
  -4   6   3        3.24        7.87      1.25 o 
  -3   6   3       22.45       33.79      2.17 o 
  -2   6   3       38.19       49.04      2.41 o 
  -1   6   3      103.92      109.59      2.84 o 
   0   6   3       38.33       40.11      2.31 o 
   1   6   3      397.83      356.36      4.52 o 
   2   6   3       49.41       33.08      1.56 o 
   3   6   3       45.09       39.23      1.90 o 
   4   6   3      142.44      141.03      3.39 o 
   5   6   3      646.05      703.64      9.33 o 
   6   6   3        8.84       10.14      1.44 o 
   7   6   3        1.85        3.11      0.96 o 
   8   6   3        7.18        8.03      1.71 o 
   9   6   3        6.15        9.37      2.81 o 
  -9   7   3        9.02       12.08      1.91 o 
  -8   7   3      187.88      166.91      7.54 o 
  -7   7   3        8.99        5.96      1.29 o 
  -6   7   3      178.05      147.90      4.85 o 
  -5   7   3      215.51      219.15      5.33 o 
  -4   7   3      132.83      133.58      4.14 o 
  -3   7   3      322.82      326.61      5.62 o 
  -2   7   3      105.26      143.62      3.66 o 
  -1   7   3        0.67        3.19      1.26 o 
   0   7   3       94.48       95.91      2.80 o 
   1   7   3        1.19        3.15      0.96 o 
   2   7   3       39.76       39.55      1.77 o 
   3   7   3      189.11      197.54      4.09 o 
   4   7   3      239.51      227.54      4.45 o 
   5   7   3       14.53       16.98      1.88 o 
   6   7   3      545.34      575.87      8.55 o 
   7   7   3        0.25        3.83      1.44 o 
   8   7   3        1.75        4.10      1.24 o 
  -9   8   3        6.18       10.11      2.04 o 
  -8   8   3       10.14       15.75      2.65 o 
  -7   8   3       62.86       62.94      4.94 o 
  -6   8   3      153.55      128.01      6.00 o 
  -5   8   3       14.17       15.94      1.98 o 
  -4   8   3       20.63       24.76      2.13 o 
  -3   8   3      203.47      195.07      5.00 o 
  -2   8   3       28.04       24.66      1.93 o 
  -1   8   3       29.26       25.71      2.08 o 
   0   8   3      412.80      447.76      6.39 o 
   1   8   3        4.92        6.11      0.98 o 
   2   8   3       43.15       36.75      2.36 o 
   3   8   3      193.42      194.73      4.34 o 
   4   8   3      372.49      378.30      6.47 o 
   5   8   3        0.15        1.79      0.83 o 
   6   8   3        0.13        1.34      1.13 o 
   7   8   3        0.29        2.99      1.50 o 
   8   8   3       24.88       18.62      3.98 o 
  -8   9   3       79.90       77.91      6.09 o 
  -7   9   3       14.17       14.86      2.75 o 
  -6   9   3       37.98       27.29      3.45 o 
  -5   9   3        0.02        2.75      2.00 o 
  -4   9   3       33.86       38.86      3.11 o 
  -3   9   3       10.70       11.45      1.56 o 
  -2   9   3      678.99      730.34     12.78 o 
  -1   9   3        0.71        6.37      1.27 o 
   0   9   3      326.04      323.50      7.20 o 
   1   9   3       44.75       45.25      2.75 o 
   2   9   3       27.84       28.95      1.92 o 
   3   9   3       76.59       71.24      2.97 o 
   4   9   3      162.64      155.66      5.30 o 
   5   9   3        1.84        4.03      1.23 o 
   6   9   3       11.09        7.42      1.60 o 
   7   9   3        0.17        3.29      1.74 o 
  -7  10   3        7.42        7.91      2.75 o 
  -6  10   3        1.90        4.48      1.63 o 
  -5  10   3        2.49        6.87      1.41 o 
  -4  10   3       55.23       48.02      3.55 o 
  -3  10   3        6.36        5.73      1.79 o 
  -2  10   3       75.17       77.59      3.96 o 
  -1  10   3        0.39        2.13      2.75 o 
   0  10   3       17.89       19.44      1.87 o 
   1  10   3        3.34        2.79      1.51 o 
   2  10   3      157.64      146.01      9.66 o 
   3  10   3       20.89       20.48      2.74 o 
   4  10   3        4.89        3.66      2.08 o 
   5  10   3       45.39       39.81      3.56 o 
   6  10   3        0.81        1.70      2.75 o 
  -6  11   3       33.76       24.16      6.31 o 
  -5  11   3        1.39        5.92      2.01 o 
  -4  11   3        4.10        4.24      1.69 o 
  -3  11   3       11.02       11.10      2.09 o 
  -2  11   3       33.46       40.38      3.30 o 
  -1  11   3      467.56      500.33      8.47 o 
   0  11   3      130.61      136.06      5.07 o 
   1  11   3       52.29       46.28      3.14 o 
   2  11   3       10.36        8.90      1.23 o 
   3  11   3        2.59        5.85      4.88 o 
   4  11   3       73.90       89.80      7.53 o 
   5  11   3       96.94      103.81      8.13 o 
  -5  12   3       29.41       25.83      4.62 o 
  -4  12   3        0.15        4.26      3.10 o 
  -3  12   3        4.83        5.88      1.69 o 
  -2  12   3        3.09        4.09      1.87 o 
  -1  12   3       29.53       35.66      3.56 o 
   0  12   3        0.00        4.15      1.47 o 
   1  12   3        0.29       -0.57      2.19 o 
   2  12   3        3.88        5.41      1.95 o 
   3  12   3       42.52       38.47      5.36 o 
   4  12   3       82.62       79.12      7.68 o 
  -3  13   3        4.09        6.97      2.13 o 
  -2  13   3       17.03       12.72      2.33 o 
  -1  13   3        0.51        5.74      3.48 o 
   0  13   3       13.36       13.27      4.07 o 
   1  13   3       37.30       42.12      5.84 o 
   2  13   3       12.14        9.57      2.04 o 
 -11   0   4       33.51       33.02      6.06 o 
 -10   0   4       18.00       10.99      2.17 o 
  -9   0   4        0.00        5.01      2.70 o 
  -8   0   4      109.71      104.70      5.93 o 
  -7   0   4        1.53        2.95      1.42 o 
  -6   0   4      402.46      403.12      8.35 o 
  -5   0   4       17.95       12.79      2.44 o 
  -4   0   4      289.12      366.45      6.66 o 
  -3   0   4      277.46      237.50      5.21 o 
  -2   0   4      585.83      571.36      6.95 o 
   0   0   4     3362.13     3345.06     23.50 o 
   1   0   4      318.13      275.45      4.88 o 
   2   0   4     1038.67     1018.84      6.89 o 
   3   0   4     1222.54     1160.47     15.78 o 
   4   0   4      524.97      629.69     13.03 o 
   5   0   4        1.81        5.73      3.56 o 
   6   0   4        4.53        4.57      8.21 o 
   7   0   4       66.89       53.02      6.19 o 
   8   0   4       16.68       17.67      4.31 o 
   9   0   4        0.08        9.40      4.06 o 
 -11   1   4       11.78        7.57      2.40 o 
 -10   1   4       20.11       16.89      3.31 o 
  -9   1   4      127.84      126.72      4.92 o 
  -8   1   4        0.14        3.47      1.17 o 
  -7   1   4      176.59      187.93      4.57 o 
  -6   1   4      476.14      455.27      6.32 o 
  -5   1   4      636.52      659.44      6.85 o 
  -4   1   4        8.76        4.12      0.89 o 
  -3   1   4      108.12      104.22      2.56 o 
  -2   1   4     1834.57     1727.47      8.63 o 
  -1   1   4      489.89      472.72      4.15 o 
   0   1   4        6.06        6.12      0.89 o 
   1   1   4      344.53      333.14      3.14 o 
   2   1   4       10.94        8.20      0.90 o 
   3   1   4     1369.25     1423.86      5.29 o 
   4   1   4      367.88      357.93      7.15 o 
   5   1   4       14.76       16.47      2.48 o 
   6   1   4       42.34       36.75      3.35 o 
   7   1   4        0.58        2.18      1.38 o 
   8   1   4        8.83        6.54      3.02 o 
   9   1   4        6.96        6.95      2.18 o 
 -10   2   4      142.84      135.10      8.16 o 
  -9   2   4      132.16      129.93      4.75 o 
  -8   2   4       66.38       67.82      3.77 o 
  -7   2   4       42.21       41.14      2.29 o 
  -6   2   4      298.62      277.08      5.20 o 
  -5   2   4       52.69       56.30      2.42 o 
  -4   2   4       86.66       87.44      2.73 o 
  -3   2   4        0.53        2.17      1.57 o 
  -2   2   4     2878.38     2702.32     17.73 o 
  -1   2   4       51.19       58.67      1.81 o 
   0   2   4      344.47      352.62      4.55 o 
   1   2   4      195.09      201.59      2.85 o 
   2   2   4      337.67      326.30      3.29 o 
   3   2   4      209.52      214.19      2.80 o 
   4   2   4       80.09       82.03      2.19 o 
   5   2   4        5.27        4.32      1.77 o 
   6   2   4      106.62      111.57      5.33 o 
   7   2   4       97.60       82.13      5.70 o 
   8   2   4       31.96       42.25      5.93 o 
   9   2   4        8.34        4.98      4.66 o 
 -10   3   4       80.68       95.64      5.84 o 
  -9   3   4        2.56        3.45      1.72 o 
  -8   3   4      225.35      213.41      5.91 o 
  -7   3   4      535.03      547.79      7.77 o 
  -6   3   4       80.07       66.69      2.89 o 
  -5   3   4      642.85      640.90      7.05 o 
  -4   3   4      125.48      112.35      3.18 o 
  -3   3   4       65.62       73.04      2.36 o 
  -2   3   4      277.04      273.03      3.72 o 
  -1   3   4      444.42      455.65      4.61 o 
   2   3   4     1475.70     1653.41      9.85 o 
   3   3   4      185.00      164.05      2.85 o 
   4   3   4       52.36       54.37      1.84 o 
   5   3   4      298.05      308.48      3.70 o 
   6   3   4     2097.50     2257.57     24.23 o 
   7   3   4        3.09        2.70      1.30 o 
   8   3   4       77.46       77.48      7.38 o 
   9   3   4       60.05       82.22     22.53 o 
 -10   4   4        2.79        6.65      2.01 o 
  -9   4   4        0.17        3.03      2.36 o 
  -8   4   4        0.52        3.15      1.51 o 
  -7   4   4       35.10       34.21      2.58 o 
  -6   4   4        0.99        1.47      1.27 o 
  -5   4   4      186.58      194.52      4.44 o 
  -4   4   4       94.96      105.50      3.20 o 
  -3   4   4      296.51      279.87      4.47 o 
  -2   4   4       77.76       91.77      2.58 o 
  -1   4   4        4.46        3.63      0.68 o 
   0   4   4      346.65      391.28      5.51 o 
   1   4   4      181.65      183.83      3.96 o 
   2   4   4     2466.14     2500.48     17.11 o 
   3   4   4      213.69      200.38      3.25 o 
   4   4   4       17.24       11.82      1.18 o 
   5   4   4      780.90      813.28      8.74 o 
   6   4   4      250.37      254.57      5.89 o 
   7   4   4       48.76       46.87      2.65 o 
   8   4   4      104.81       99.59     15.96 o 
   9   4   4        1.09        1.79      6.83 o 
 -10   5   4       17.28       15.26      2.61 o 
  -9   5   4        1.91        1.39      2.58 o 
  -8   5   4       12.26       12.05      3.22 o 
  -7   5   4       31.51       34.49      2.53 o 
  -6   5   4       12.22        9.42      1.45 o 
  -5   5   4       57.21       77.60      3.19 o 
  -4   5   4       45.37       35.31      2.10 o 
  -3   5   4        0.05        0.99      1.21 o 
  -2   5   4      101.85       97.81      2.80 o 
  -1   5   4        9.96        8.13      0.98 o 
   0   5   4      168.04      165.09      4.25 o 
   1   5   4      167.90      164.75      4.24 o 
   2   5   4       63.31       43.15      1.80 o 
   3   5   4      515.06      523.47      5.15 o 
   4   5   4      181.35      183.63      3.45 o 
   5   5   4       64.55       61.43      2.54 o 
   6   5   4        0.21        3.05      0.81 o 
   7   5   4       38.06       43.59      2.54 o 
   8   5   4        7.90        4.77      1.84 o 
   9   5   4        0.05        1.31      7.37 o 
  -9   6   4        4.96        2.99      2.26 o 
  -8   6   4       26.80       32.90      3.86 o 
  -7   6   4      123.68      138.57      5.80 o 
  -6   6   4       15.38       15.37      2.16 o 
  -5   6   4       18.81       20.88      1.73 o 
  -4   6   4       63.41       72.02      3.01 o 
  -3   6   4        2.70        4.33      0.87 o 
  -2   6   4       10.34        6.80      1.29 o 
  -1   6   4      380.15      428.07      5.09 o 
   0   6   4     1977.43     2248.55      8.21 o 
   1   6   4      371.79      390.52      6.51 o 
   2   6   4      330.45      340.17      6.13 o 
   3   6   4        0.10        3.75      1.37 o 
   4   6   4        8.92        8.25      0.87 o 
   5   6   4      345.63      334.87      5.73 o 
   6   6   4        0.03        2.07      1.34 o 
   7   6   4      151.01      161.72      4.42 o 
   8   6   4      301.18      307.26     29.89 o 
  -9   7   4        0.22        4.39      1.63 o 
  -8   7   4       80.01       72.88      8.11 o 
  -7   7   4      122.89      136.57      6.52 o 
  -6   7   4       10.78        5.98      1.49 o 
  -5   7   4       50.54       42.51      2.90 o 
  -4   7   4       79.22       77.33      3.64 o 
  -3   7   4        9.27        5.21      1.07 o 
  -2   7   4       90.32       86.60      3.10 o 
  -1   7   4        0.01        3.65      0.87 o 
   0   7   4      123.10      118.67      2.58 o 
   1   7   4        2.00        7.57      1.48 o 
   2   7   4      339.20      337.70      6.88 o 
   3   7   4        1.57        2.27      1.14 o 
   4   7   4       50.34       48.61      2.40 o 
   5   7   4       78.18       82.43      3.20 o 
   6   7   4      543.34      576.57     11.85 o 
   7   7   4        1.71        4.65      1.55 o 
   8   7   4        0.33        5.25      6.52 o 
  -8   8   4        8.84       10.45      2.18 o 
  -7   8   4        0.05        3.41      1.48 o 
  -6   8   4       70.91       60.13      4.90 o 
  -5   8   4      212.72      195.82      6.63 o 
  -4   8   4      137.51      140.40      5.02 o 
  -3   8   4      520.07      548.06      7.63 o 
  -2   8   4       46.38       42.34      2.57 o 
  -1   8   4       66.32       67.83      2.73 o 
   0   8   4      106.24      101.63      2.77 o 
   1   8   4       43.51       38.10      1.57 o 
   2   8   4        4.13        8.69      1.57 o 
   3   8   4      147.07      145.32      2.97 o 
   4   8   4       58.73       51.00      2.28 o 
   5   8   4       97.58       93.68      4.16 o 
   6   8   4       32.23       30.34      4.36 o 
   7   8   4        1.06        3.11      2.31 o 
  -8   9   4        0.82        6.52      2.80 o 
  -7   9   4       14.19       16.96      2.48 o 
  -6   9   4       50.78       41.19      5.12 o 
  -5   9   4       47.22       37.23      3.42 o 
  -4   9   4        0.12        3.56      2.19 o 
  -3   9   4        5.58        8.18      1.60 o 
  -2   9   4       44.15       45.04      2.94 o 
  -1   9   4      120.09      126.81      4.17 o 
   0   9   4      276.75      278.36      5.33 o 
   1   9   4        0.41        2.56      0.55 o 
   2   9   4        0.11        5.83      1.44 o 
   3   9   4      277.15      267.47      8.45 o 
   4   9   4       72.67       64.61      4.31 o 
   5   9   4       13.29        9.15      2.45 o 
   6   9   4        3.74        5.58      1.28 o 
   7   9   4        2.00        7.46      2.81 o 
  -7  10   4        1.86        7.28      2.51 o 
  -6  10   4       16.56       10.13      1.71 o 
  -5  10   4       21.05       19.04      3.15 o 
  -4  10   4      181.91      166.18      6.42 o 
  -3  10   4       69.08       68.99      3.73 o 
  -2  10   4       87.38       89.53      4.02 o 
  -1  10   4      382.90      387.37      6.84 o 
   0  10   4       90.56       83.82      3.95 o 
   1  10   4       22.26       18.52      2.01 o 
   2  10   4        2.54        7.43      2.72 o 
   3  10   4      209.25      195.48      9.59 o 
   4  10   4       73.26       72.27      6.06 o 
   5  10   4       11.76       12.33      2.63 o 
   6  10   4        1.82        8.00      2.45 o 
  -6  11   4        1.40        3.76      2.72 o 
  -5  11   4        0.76        6.52      1.57 o 
  -4  11   4        1.80        6.54      1.96 o 
  -3  11   4       25.78       27.31      3.46 o 
  -2  11   4        0.01        0.91      1.70 o 
  -1  11   4      143.64      145.48      5.09 o 
   0  11   4        8.35       10.41      1.41 o 
   1  11   4        1.62        2.76      2.33 o 
   2  11   4       37.58       39.46      6.68 o 
   3  11   4       12.57        9.36      2.36 o 
   4  11   4       10.41        7.33      1.72 o 
   5  11   4       24.84       23.03      5.56 o 
  -5  12   4        1.78        5.17      2.53 o 
  -4  12   4       33.55       27.26      4.23 o 
  -3  12   4       10.33        8.33      2.34 o 
  -2  12   4       21.34       19.56      3.19 o 
  -1  12   4        0.51        2.20      3.11 o 
   0  12   4        1.28        5.99      2.32 o 
   1  12   4        6.18       12.25      3.76 o 
   2  12   4       17.32       17.99      3.46 o 
   3  12   4        3.82        4.49      3.41 o 
   4  12   4       13.30       15.24      3.70 o 
  -3  13   4        0.23        3.66      2.58 o 
  -2  13   4        0.81        5.91      2.73 o 
  -1  13   4       33.84       46.84      6.52 o 
   0  13   4       16.39       12.94      3.96 o 
   1  13   4       13.57       17.69      5.65 o 
   2  13   4        0.62        3.61      2.34 o 
 -11   1   5       18.83       12.27      2.96 o 
 -10   1   5      137.75      147.48      7.62 o 
  -9   1   5       26.15       26.92      2.80 o 
  -8   1   5       49.91       42.07      3.27 o 
  -7   1   5       13.68       13.34      1.62 o 
  -6   1   5       77.63       75.18      3.35 o 
  -5   1   5      653.13      664.85      7.45 o 
  -4   1   5     1704.02     1892.42     14.94 o 
  -3   1   5        7.52        3.97      0.79 o 
  -2   1   5      453.07      382.01      4.72 o 
  -1   1   5     5300.48     5242.56     17.43 o 
   0   1   5      975.88      989.49      7.98 o 
   1   1   5       29.55       35.70      1.43 o 
   2   1   5      869.33      862.54      6.00 o 
   3   1   5      308.05      322.79      3.19 o 
   4   1   5        0.92        3.43      1.35 o 
   5   1   5        2.02        4.98      2.09 o 
   6   1   5       73.53       64.70      5.52 o 
   7   1   5        7.09       10.43      2.96 o 
   8   1   5        0.86        9.45      3.60 o 
   9   1   5       26.94       28.32      4.86 o 
 -10   2   5      373.19      440.44     11.30 o 
  -9   2   5        1.78        4.81      1.79 o 
  -8   2   5       31.44       32.52      2.91 o 
  -7   2   5       77.41       75.01      3.39 o 
  -6   2   5        0.10        4.06      1.12 o 
  -5   2   5     2065.12     2120.23     14.88 o 
  -4   2   5      471.94      478.97      6.03 o 
  -3   2   5      156.48      169.98      3.34 o 
  -2   2   5      145.51      141.70      2.89 o 
  -1   2   5       67.44       83.14      2.15 o 
   0   2   5      175.55      180.76      2.70 o 
   1   2   5      921.55      914.41      6.37 o 
   2   2   5     1452.09     1484.48      9.86 o 
   3   2   5      192.05      165.62      2.80 o 
   5   2   5        7.73        6.58      2.40 o 
   6   2   5      160.13      168.87      6.40 o 
   7   2   5        0.52        4.73      1.53 o 
   8   2   5       25.10       28.66      5.71 o 
   9   2   5        2.84        8.35      4.33 o 
 -10   3   5       40.36       44.34      4.66 o 
  -9   3   5        2.49        4.14      1.96 o 
  -8   3   5       23.10       20.70      2.41 o 
  -7   3   5      229.34      231.85      5.84 o 
  -6   3   5      218.74      215.57      4.84 o 
  -5   3   5       74.79       91.21      3.16 o 
  -4   3   5        9.18       17.08      1.65 o 
  -3   3   5      856.42      894.18      8.49 o 
  -2   3   5     1268.04     1296.48     13.80 o 
  -1   3   5      285.75      246.88      3.41 o 
   0   3   5      143.24      149.24      3.02 o 
   1   3   5      364.44      343.32      3.33 o 
   2   3   5      130.73      157.56      2.75 o 
   3   3   5      453.61      465.96      4.55 o 
   4   3   5      232.99      237.76      3.39 o 
   5   3   5      187.24      187.39      3.21 o 
   6   3   5      464.20      452.83     10.81 o 
   7   3   5       63.64       60.13      5.43 o 
   8   3   5      103.57      100.01      8.10 o 
   9   3   5        4.18       -0.26      5.43 o 
 -10   4   5        8.80       10.24      2.53 o 
  -9   4   5        1.56        2.18      1.52 o 
  -8   4   5       46.64       43.69      3.85 o 
  -7   4   5        4.27        6.35      1.39 o 
  -6   4   5      312.74      298.58      5.92 o 
  -5   4   5        2.99        5.82      1.45 o 
  -4   4   5      646.08      625.96      6.99 o 
  -3   4   5       70.04       65.12      2.51 o 
  -2   4   5       17.78       21.33      1.47 o 
  -1   4   5       22.03       22.40      1.26 o 
   0   4   5      463.18      496.02      8.51 o 
   1   4   5       80.30       45.82      2.38 o 
   2   4   5       28.06       27.30      1.31 o 
   3   4   5       36.86       45.96      1.83 o 
   4   4   5      109.75      102.97      2.67 o 
   5   4   5        2.21        4.73      1.12 o 
   6   4   5        2.94        3.39      1.00 o 
   7   4   5       24.12       23.48      1.75 o 
   8   4   5       63.39       65.00     12.24 o 
   9   4   5       31.32       24.17     10.67 o 
 -10   5   5        0.93        6.93      2.36 o 
  -9   5   5       26.55       29.69      3.81 o 
  -8   5   5       92.43       92.61      5.54 o 
  -7   5   5       14.66       14.93      2.23 o 
  -6   5   5        7.73       10.28      1.68 o 
  -5   5   5        6.48        6.78      1.46 o 
  -4   5   5      352.41      364.97      5.68 o 
  -3   5   5      272.44      260.36      4.57 o 
  -2   5   5      328.88      318.20      4.59 o 
  -1   5   5      345.88      404.07      4.65 o 
   0   5   5       16.45       21.90      2.09 o 
   1   5   5       10.31       10.14      1.33 o 
   2   5   5       62.72       82.07      3.40 o 
   3   5   5       45.62       43.41      1.84 o 
   4   5   5       67.00       71.47      2.40 o 
   5   5   5      685.34      726.39      8.03 o 
   6   5   5       19.76       20.01      1.51 o 
   7   5   5      243.51      252.97      9.12 o 
   8   5   5      438.09      455.83     20.04 o 
  -9   6   5        0.67        2.72      2.28 o 
  -8   6   5        0.17        3.67      2.28 o 
  -7   6   5       10.51        8.98      2.20 o 
  -6   6   5      277.82      282.90      7.78 o 
  -5   6   5       73.94       67.67      3.49 o 
  -4   6   5      157.84      167.37      4.34 o 
  -3   6   5       68.69       67.17      2.86 o 
  -2   6   5        0.55        3.59      0.83 o 
  -1   6   5       65.01       72.60      2.28 o 
   0   6   5        0.94        2.18      1.71 o 
   1   6   5       88.37      107.55      4.03 o 
   2   6   5      164.55      174.55      4.89 o 
   3   6   5        3.39        4.89      1.58 o 
   4   6   5        3.16        4.85      1.25 o 
   5   6   5       31.35       31.54      2.11 o 
   6   6   5        6.00        6.15      1.08 o 
   7   6   5       75.22       83.25      5.13 o 
   8   6   5       24.75       14.35      4.71 o 
  -9   7   5        2.27        1.67      2.43 o 
  -8   7   5       10.28        9.10      2.47 o 
  -7   7   5      366.57      389.64     10.80 o 
  -6   7   5      310.76      307.15      8.19 o 
  -5   7   5      113.98      104.53      4.60 o 
  -4   7   5      123.08      110.28      3.89 o 
  -3   7   5        2.49        4.36      1.26 o 
  -2   7   5       70.01       73.60      2.88 o 
  -1   7   5        0.23        3.03      1.12 o 
   0   7   5        6.72        4.95      2.18 o 
   1   7   5       27.00       31.20      2.58 o 
   2   7   5      244.18      258.93      6.47 o 
   3   7   5       18.45       19.73      2.41 o 
   4   7   5       13.04       14.34      1.21 o 
   5   7   5      302.73      311.33      5.41 o 
   6   7   5      145.71      140.06      4.96 o 
   7   7   5        4.22        3.84      1.58 o 
   8   7   5       19.98        6.75      3.79 o 
  -8   8   5        0.72        8.67      4.28 o 
  -7   8   5       36.93       43.84      6.23 o 
  -6   8   5        3.75        6.93      2.26 o 
  -5   8   5       42.88       40.53      3.28 o 
  -4   8   5      187.13      176.46      5.71 o 
  -3   8   5       13.58        9.11      1.74 o 
  -2   8   5      116.66      115.65      3.59 o 
  -1   8   5        3.27        3.56      1.15 o 
   0   8   5        0.17        3.61      1.61 o 
   1   8   5      119.03      123.04      4.94 o 
   2   8   5      211.43      214.34      7.10 o 
   3   8   5      115.70      116.63      5.32 o 
   4   8   5       67.10       62.24      1.94 o 
   5   8   5       96.73       80.08      3.18 o 
   6   8   5      127.16      123.49      4.95 o 
   7   8   5       15.98       15.12      4.99 o 
  -8   9   5       23.73       15.52      5.97 o 
  -7   9   5        0.13        6.01      1.93 o 
  -6   9   5       14.77       14.47      8.59 o 
  -5   9   5       63.24       61.79      4.41 o 
  -4   9   5      402.05      357.96      8.49 o 
  -3   9   5       29.84       24.11      2.38 o 
  -2   9   5        0.50        3.61      1.20 o 
  -1   9   5      174.12      165.35      4.65 o 
   0   9   5       24.94       21.95      3.26 o 
   1   9   5      251.85      259.75     10.54 o 
   2   9   5        7.93        5.27      2.48 o 
   3   9   5       11.16       13.05      2.53 o 
   4   9   5        0.31        2.95      1.95 o 
   5   9   5       11.18        7.18      1.98 o 
   6   9   5        4.01        3.46      2.39 o 
  -7  10   5       13.97       13.52      2.53 o 
  -6  10   5       62.61       64.34      5.34 o 
  -5  10   5       91.19      105.90      6.57 o 
  -4  10   5       12.97        7.77      2.44 o 
  -3  10   5       35.59       38.90      3.18 o 
  -2  10   5        0.01       -1.32      1.50 o 
  -1  10   5       72.32       72.03      4.11 o 
   0  10   5      498.53      558.77     15.06 o 
   1  10   5       44.37       41.88      5.24 o 
   2  10   5        2.34        2.65      2.95 o 
   3  10   5        7.22        8.60      2.90 o 
   4  10   5       10.41        7.69      2.30 o 
   5  10   5        6.17        9.12      2.07 o 
   6  10   5        0.35        2.09      3.18 o 
  -6  11   5       20.07       21.08      3.45 o 
  -5  11   5       21.52       15.82      3.30 o 
  -4  11   5        0.70        4.55      1.44 o 
  -3  11   5       15.57       12.28      2.26 o 
  -2  11   5       71.54       69.47      4.23 o 
  -1  11   5        2.55        4.85      1.18 o 
   0  11   5      156.10      163.90      9.79 o 
   1  11   5       73.09       72.51      6.56 o 
   2  11   5       13.97       11.76      3.00 o 
   3  11   5       61.10       76.42      7.74 o 
   4  11   5       10.06        8.47      3.08 o 
  -5  12   5       13.30       10.81      2.58 o 
  -4  12   5       56.81       56.66      6.20 o 
  -3  12   5       12.74       10.05      1.91 o 
  -2  12   5       25.74       21.19      7.43 o 
  -1  12   5       62.39       60.69      6.94 o 
   0  12   5       11.46       13.63      3.11 o 
   1  12   5        2.39        3.32      1.92 o 
   2  12   5        9.39        8.59      2.75 o 
   3  12   5       17.71       20.74      3.92 o 
  -2  13   5        0.84        7.26      3.09 o 
  -1  13   5       26.92       31.23      6.09 o 
   0  13   5        5.54        7.58      2.82 o 
   1  13   5       23.31       28.75      5.11 o 
 -10   0   6      339.04      346.73     14.57 o 
  -9   0   6      149.80      167.79     10.74 o 
  -8   0   6       13.42       15.55      5.34 o 
  -7   0   6       69.52       71.02      4.90 o 
  -6   0   6       29.69       28.54      2.96 o 
  -5   0   6      549.57      580.89      9.90 o 
  -4   0   6     1427.98     1485.12     16.01 o 
  -3   0   6      372.70      454.24      7.71 o 
  -2   0   6    15421.49    15282.32    120.69 o 
  -1   0   6      786.37      858.87      9.01 o 
   0   0   6        0.65        1.26      1.25 o 
   1   0   6      107.87      102.26      3.38 o 
   2   0   6       94.67       77.22      2.89 o 
   3   0   6        9.43       14.88      2.75 o 
   4   0   6      465.12      509.38     18.84 o 
   5   0   6        2.73       -0.42      4.54 o 
   6   0   6      310.41      321.95     16.67 o 
   7   0   6       15.47        8.47      4.17 o 
   8   0   6        0.05        9.18      6.37 o 
   9   0   6        1.16       19.18      5.53 o 
 -10   1   6      150.26      152.48      7.59 o 
  -9   1   6       12.66       11.04      2.41 o 
  -8   1   6      229.31      232.06      6.45 o 
  -7   1   6        5.30        8.53      1.41 o 
  -6   1   6       16.11       19.06      2.89 o 
  -5   1   6      301.55      291.89      5.37 o 
  -4   1   6      149.16      177.48      3.87 o 
  -3   1   6      722.10      718.41      6.81 o 
  -2   1   6      117.35      139.82      3.04 o 
  -1   1   6      496.45      489.06      5.27 o 
   0   1   6       49.22       45.89      1.78 o 
   1   1   6       90.21       85.98      2.20 o 
   2   1   6      186.91      227.09      3.25 o 
   3   1   6      147.41      130.04      2.23 o 
   4   1   6        0.40        2.85      1.59 o 
   5   1   6       14.08       20.68      2.93 o 
   6   1   6       46.52       48.60      4.00 o 
   7   1   6       60.24       68.85      6.95 o 
   8   1   6       12.33       11.30      2.86 o 
   9   1   6        4.81        8.16      4.78 o 
 -10   2   6      219.47      235.89      8.86 o 
  -9   2   6      151.67      156.34      7.26 o 
  -8   2   6      615.45      622.78     12.50 o 
  -7   2   6       10.20       12.13      1.55 o 
  -6   2   6       76.74       89.04      3.65 o 
  -5   2   6      188.26      190.36      4.45 o 
  -4   2   6      654.59      623.96      6.78 o 
  -3   2   6       79.22       90.58      2.83 o 
  -2   2   6       27.48       30.44      1.66 o 
  -1   2   6      258.27      226.31      3.47 o 
   0   2   6        2.26        3.93      0.88 o 
   1   2   6       14.33       15.62      1.24 o 
   2   2   6        4.50       10.80      1.13 o 
   3   2   6      217.28      254.69      3.35 o 
   4   2   6      453.74      493.53     19.54 o 
   5   2   6        6.49        6.76      1.67 o 
   6   2   6       57.01       58.53      4.92 o 
   7   2   6       88.42       78.84      5.59 o 
   8   2   6       20.52        9.24      5.67 o 
   9   2   6        2.18        6.92      4.13 o 
 -10   3   6        0.44        4.32      2.61 o 
  -9   3   6      400.76      416.54     14.33 o 
  -8   3   6      718.23      766.48     13.96 o 
  -7   3   6       59.77       62.91      3.81 o 
  -6   3   6       32.28       36.00      2.41 o 
  -5   3   6       39.59       36.26      2.35 o 
  -4   3   6      178.14      176.63      4.04 o 
  -3   3   6       20.35       27.09      1.94 o 
  -2   3   6        0.11        2.39      1.08 o 
  -1   3   6       27.62       30.29      1.68 o 
   0   3   6      125.86      146.62      2.65 o 
   1   3   6        7.11        9.01      0.89 o 
   2   3   6        0.08        2.53      0.79 o 
   3   3   6      300.71      280.12      3.85 o 
   4   3   6      547.96      599.02      5.23 o 
   5   3   6       60.93       64.40      1.67 o 
   6   3   6        1.91        2.78      2.44 o 
   7   3   6       73.29       71.63      5.75 o 
   8   3   6      217.69      207.21     12.35 o 
 -10   4   6      102.66      112.48      6.90 o 
  -9   4   6       30.07       34.28      4.18 o 
  -8   4   6      250.53      266.91      8.59 o 
  -7   4   6       16.17       14.68      3.24 o 
  -6   4   6        3.72        4.96      1.24 o 
  -5   4   6      259.01      252.33      5.21 o 
  -4   4   6      191.56      181.60      4.20 o 
  -3   4   6       60.79       54.51      2.51 o 
  -2   4   6        6.48        7.40      1.05 o 
  -1   4   6       43.36       41.15      1.77 o 
   1   4   6       63.15       83.55      3.21 o 
   2   4   6        0.75        4.66      1.03 o 
   3   4   6       81.49       84.26      2.40 o 
   4   4   6       81.63       80.20      2.50 o 
   5   4   6      293.04      301.18      4.56 o 
   6   4   6      141.84      145.60      4.78 o 
   7   4   6       27.16       18.42      3.22 o 
   8   4   6      146.46      140.51     10.34 o 
 -10   5   6        7.32        5.99      3.67 o 
  -9   5   6       64.03       66.63      5.44 o 
  -8   5   6        0.48        4.21      3.50 o 
  -7   5   6       21.06       22.41      2.66 o 
  -6   5   6      163.27      167.20      5.54 o 
  -5   5   6        3.09        5.14      1.03 o 
  -4   5   6       57.33       59.93      2.89 o 
  -3   5   6       87.90       71.13      2.85 o 
  -2   5   6        0.68        1.95      1.05 o 
  -1   5   6        1.09        6.09      0.85 o 
   0   5   6       37.20       47.61      2.76 o 
   1   5   6      387.14      353.20      6.29 o 
   2   5   6      139.67      144.20      4.47 o 
   3   5   6       22.63       21.77      1.53 o 
   4   5   6       48.56       51.19      2.26 o 
   5   5   6        5.01        5.90      1.38 o 
   6   5   6        1.59        1.84      0.63 o 
   7   5   6        1.34        4.80      1.56 o 
   8   5   6       21.48       16.60      3.23 o 
  -9   6   6      132.10      136.24      8.23 o 
  -8   6   6      140.03      150.18      7.74 o 
  -7   6   6      168.44      178.98      7.71 o 
  -6   6   6       21.44       15.17      2.33 o 
  -5   6   6       41.25       39.77      2.69 o 
  -4   6   6       19.41       23.46      2.04 o 
  -3   6   6      303.97      315.77      5.49 o 
  -2   6   6        5.92        7.64      1.06 o 
  -1   6   6        8.99        9.45      1.34 o 
   0   6   6       23.48       32.62      2.63 o 
   1   6   6      326.21      370.01      6.85 o 
   2   6   6      218.08      214.55      5.48 o 
   3   6   6       64.87       72.50      3.61 o 
   4   6   6      422.34      450.07      6.20 o 
   5   6   6        0.30        1.28      1.26 o 
   6   6   6       16.43       10.58      2.07 o 
   7   6   6       44.09       45.12      5.33 o 
   8   6   6       40.14       49.16     11.14 o 
  -9   7   6      257.08      294.01     11.39 o 
  -8   7   6       34.99       44.03      4.39 o 
  -7   7   6       44.00       41.96      4.15 o 
  -6   7   6        1.04        3.38      1.65 o 
  -5   7   6        2.70        7.24      1.48 o 
  -4   7   6        3.26        5.46      1.47 o 
  -3   7   6        2.04        4.45      0.94 o 
  -2   7   6        4.24        6.94      1.50 o 
  -1   7   6        0.05        3.47      0.98 o 
   0   7   6       58.81       61.79      3.66 o 
   1   7   6       14.66       10.65      1.50 o 
   2   7   6       23.62       27.21      2.88 o 
   3   7   6        2.38        3.81      1.01 o 
   4   7   6      317.08      306.94      5.10 o 
   5   7   6        1.41        3.66      0.80 o 
   6   7   6        5.79        4.21      1.13 o 
   7   7   6       79.36       68.59     14.01 o 
  -8   8   6       91.59       83.23      6.28 o 
  -7   8   6      122.98      130.11      7.02 o 
  -6   8   6        7.35        7.32      1.79 o 
  -5   8   6       35.39       36.89      3.43 o 
  -4   8   6        1.98        2.56      2.26 o 
  -3   8   6       85.25       86.14      4.02 o 
  -2   8   6        0.84        2.45      1.80 o 
  -1   8   6       24.40       23.40      2.25 o 
   0   8   6       43.63       47.61      3.62 o 
   1   8   6       21.02       24.09      3.53 o 
   2   8   6        3.92        6.35      1.75 o 
   3   8   6        6.03        5.71      1.99 o 
   4   8   6      166.20      151.28      5.78 o 
   5   8   6        6.05        6.08      1.40 o 
   6   8   6        1.99        3.23      1.90 o 
   7   8   6       10.03       11.65      4.55 o 
  -8   9   6       30.02       18.08      3.61 o 
  -7   9   6        0.00        4.92      2.67 o 
  -6   9   6        0.09        4.41      2.53 o 
  -5   9   6       14.54       10.39      1.94 o 
  -4   9   6      168.03      149.70      6.06 o 
  -3   9   6      836.93      882.21     12.73 o 
  -2   9   6       29.84       30.42      2.67 o 
  -1   9   6       15.14       10.13      1.10 o 
   0   9   6       35.17       28.99      6.90 o 
   1   9   6        6.81        9.78      2.93 o 
   2   9   6        2.28        4.51      4.15 o 
   3   9   6        4.17        3.49      1.52 o 
   4   9   6        1.06        1.40      1.87 o 
   5   9   6        7.46        9.13      1.90 o 
   6   9   6       27.09       20.43      3.61 o 
  -7  10   6        1.84        3.15      2.49 o 
  -6  10   6       17.42       18.69      3.18 o 
  -5  10   6        1.68        5.92      1.86 o 
  -4  10   6       19.19        7.30      1.67 o 
  -3  10   6        2.73        3.77      1.77 o 
  -2  10   6      416.93      390.77      7.56 o 
  -1  10   6        2.64        2.85      1.75 o 
   0  10   6      117.79      137.51      8.58 o 
   1  10   6       35.54       37.91      4.67 o 
   2  10   6       22.64       20.21      3.60 o 
   3  10   6        4.82        8.01      3.21 o 
   4  10   6       29.89       22.57      4.01 o 
   5  10   6        1.39        7.89      2.88 o 
  -6  11   6        0.07        4.07      2.12 o 
  -5  11   6      127.56      134.91      7.39 o 
  -4  11   6       12.63        9.90      2.86 o 
  -3  11   6        1.45        3.52      2.36 o 
  -2  11   6       48.99       39.14      4.58 o 
  -1  11   6        2.40        3.23      1.12 o 
   0  11   6       49.34       58.38      7.15 o 
   1  11   6        2.69        5.43      4.90 o 
   2  11   6       12.82        9.30      3.89 o 
   3  11   6       40.40       41.51      7.58 o 
   4  11   6        0.18        4.95      2.50 o 
  -4  12   6       35.78       27.41      4.83 o 
  -3  12   6        1.89        2.94      2.82 o 
  -2  12   6        1.83        2.97      3.33 o 
  -1  12   6       44.66       40.88      5.37 o 
   0  12   6        2.76        2.91      3.30 o 
   1  12   6        3.13        2.30      3.41 o 
   2  12   6        5.23        2.28      5.16 o 
 -10   1   7        0.66        0.87      1.87 o 
  -9   1   7        0.56        5.85      2.19 o 
  -8   1   7       84.47       73.49      5.17 o 
  -7   1   7        0.34        3.77      1.31 o 
  -6   1   7        0.26        2.53      1.23 o 
  -5   1   7      307.37      315.58      5.58 o 
  -4   1   7        0.71        1.04      1.01 o 
  -3   1   7     4555.69     4462.56     23.23 o 
  -2   1   7      391.16      520.54      6.30 o 
  -1   1   7        5.74        3.93      0.86 o 
   0   1   7      315.71      340.34      4.78 o 
   1   1   7      114.71      116.76      2.77 o 
   2   1   7      297.75      312.76      3.99 o 
   3   1   7       51.36       58.50      1.83 o 
   4   1   7        0.13        2.77      1.39 o 
   5   1   7      100.93      111.50      5.14 o 
   6   1   7      151.85      178.42      7.97 o 
   7   1   7       24.64       15.59      3.95 o 
   8   1   7       13.38       12.84      4.61 o 
 -10   2   7        4.63       -0.98      2.16 o 
  -9   2   7       27.19       27.01      5.19 o 
  -8   2   7       97.60       93.70      5.43 o 
  -7   2   7       96.14      104.70      5.51 o 
  -6   2   7        0.08        2.14      1.40 o 
  -5   2   7        4.98        6.35      1.12 o 
  -4   2   7        2.20        4.54      1.19 o 
  -3   2   7      746.88      734.14      7.72 o 
  -2   2   7      498.71      500.80      6.05 o 
  -1   2   7       68.81       52.36      2.16 o 
   0   2   7        1.00        2.62      0.99 o 
   1   2   7       35.71       44.15      1.90 o 
   2   2   7       17.31       20.55      1.36 o 
   3   2   7       41.04       53.71      2.17 o 
   4   2   7       39.69       38.97      1.67 o 
   5   2   7        2.98        5.04      1.88 o 
   6   2   7      126.58      134.67      7.19 o 
   7   2   7       23.96       22.55      4.84 o 
   8   2   7        7.28        4.95      2.68 o 
 -10   3   7       45.78       50.21      4.83 o 
  -9   3   7       14.92       11.37      2.71 o 
  -8   3   7      596.01      638.65     13.41 o 
  -7   3   7       10.26        7.09      2.15 o 
  -6   3   7      540.25      558.26      8.32 o 
  -5   3   7      279.07      283.16      5.98 o 
  -4   3   7      922.78     1016.18      9.09 o 
  -3   3   7      266.07      249.89      4.55 o 
  -2   3   7       39.27       40.74      2.02 o 
  -1   3   7     1133.98     1126.09      8.84 o 
   0   3   7        2.77        9.24      0.96 o 
   1   3   7        5.20        2.07      0.79 o 
   2   3   7      159.69      152.23      3.02 o 
   3   3   7       32.46       34.03      1.73 o 
   4   3   7        1.31        5.25      0.96 o 
   5   3   7       34.99       38.07      4.72 o 
   6   3   7       86.85       84.99      6.84 o 
   7   3   7        0.51        4.04      2.10 o 
   8   3   7       22.23       22.52      4.19 o 
 -10   4   7        5.72        7.40      1.86 o 
  -9   4   7        3.03        6.61      2.74 o 
  -8   4   7      224.35      239.89      8.84 o 
  -7   4   7        4.02        5.80      2.03 o 
  -6   4   7       38.58       32.15      2.29 o 
  -5   4   7       53.98       46.04      2.77 o 
  -4   4   7        9.41        6.94      1.37 o 
  -3   4   7       22.90       26.15      1.78 o 
  -2   4   7       76.48       79.05      2.74 o 
  -1   4   7      239.18      252.56      3.88 o 
   0   4   7        4.29       11.95      1.66 o 
   1   4   7       14.13       23.83      1.61 o 
   2   4   7       63.24       74.38      2.23 o 
   3   4   7       22.87       20.64      1.42 o 
   4   4   7       12.49       10.26      1.13 o 
   5   4   7      272.04      292.27      6.45 o 
   6   4   7        3.53        3.87      0.87 o 
   7   4   7        7.04        4.80      4.65 o 
   8   4   7        3.29        7.15      2.76 o 
 -10   5   7       32.81       25.82      5.46 o 
  -9   5   7        0.14        4.79      1.47 o 
  -8   5   7        4.51        8.20      2.28 o 
  -7   5   7      559.45      597.47     15.60 o 
  -6   5   7     1011.16      985.09     16.37 o 
  -5   5   7        5.91        8.38      1.65 o 
  -4   5   7      272.03      272.30      5.33 o 
  -3   5   7       74.62       86.03      3.24 o 
  -2   5   7       92.16       90.21      3.01 o 
  -1   5   7      251.42      240.80      3.64 o 
   0   5   7      582.95      614.61      8.47 o 
   1   5   7      111.91      133.99      4.34 o 
   2   5   7       56.28       71.49      3.36 o 
   3   5   7      203.33      206.65      3.67 o 
   4   5   7      278.91      276.46      4.75 o 
   5   5   7      100.99       99.24      2.98 o 
   6   5   7       83.61       76.16      2.68 o 
   7   5   7       61.18       66.68      7.93 o 
   8   5   7        4.57        4.10      4.50 o 
  -9   6   7       39.04       43.38      4.33 o 
  -8   6   7       93.22      100.42      6.48 o 
  -7   6   7      264.61      273.22      9.14 o 
  -6   6   7        6.28        7.06      2.30 o 
  -5   6   7       27.87       23.55      2.21 o 
  -4   6   7        0.79        4.22      1.13 o 
  -3   6   7      168.51      171.81      4.24 o 
  -2   6   7       40.39       28.65      1.82 o 
  -1   6   7       10.69        8.82      0.96 o 
   0   6   7       31.64       25.51      2.28 o 
   1   6   7      138.30      128.38      5.12 o 
   2   6   7       50.71       56.75      3.62 o 
   3   6   7       92.84       95.17      4.12 o 
   4   6   7      104.32       99.00      3.25 o 
   5   6   7       47.43       44.80      2.28 o 
   6   6   7        5.83        3.83      1.26 o 
   7   6   7       85.56       83.85     19.81 o 
  -9   7   7       10.56        9.07      1.85 o 
  -8   7   7       81.78       73.93      5.93 o 
  -7   7   7        2.73        7.42      1.89 o 
  -6   7   7      197.69      183.24      6.72 o 
  -5   7   7        2.45        5.23      3.33 o 
  -4   7   7      318.45      330.80      8.07 o 
  -3   7   7        8.71       11.90      1.35 o 
  -2   7   7        2.38        3.17      1.51 o 
  -1   7   7      102.96       93.84      4.55 o 
   0   7   7       49.09       35.85      3.06 o 
   1   7   7       90.77      104.09      4.54 o 
   2   7   7       21.39       16.49      3.52 o 
   3   7   7       20.29       16.13      2.37 o 
   4   7   7        5.17        6.78      1.49 o 
   5   7   7       18.24        7.98      2.14 o 
   6   7   7       46.78       44.44      4.91 o 
   7   7   7       14.76       15.17      5.90 o 
  -8   8   7       16.82       17.59      2.68 o 
  -7   8   7       14.12       10.36      3.18 o 
  -6   8   7        6.79        6.41      3.56 o 
  -5   8   7        0.43        4.82      1.32 o 
  -4   8   7       11.04        8.60      2.13 o 
  -3   8   7      184.46      197.97      6.11 o 
  -2   8   7       39.87       39.69      2.66 o 
  -1   8   7       38.85       29.43      8.98 o 
   0   8   7        2.55        4.96      2.37 o 
   1   8   7       16.58       15.82      2.73 o 
   2   8   7       41.48       36.94      3.60 o 
   3   8   7      169.70      169.12      6.10 o 
   4   8   7      169.31      173.79      6.48 o 
   5   8   7       22.28       12.82      2.35 o 
   6   8   7       15.79        8.71      2.00 o 
  -7   9   7       13.48       14.37      3.28 o 
  -6   9   7       19.32       24.73      4.21 o 
  -5   9   7       20.58       22.31      3.71 o 
  -4   9   7        0.04        3.19      1.94 o 
  -3   9   7      656.63      702.85     10.62 o 
  -2   9   7       74.72       56.46      5.82 o 
  -1   9   7      125.76      141.02     11.34 o 
   0   9   7       52.28       50.83      5.61 o 
   1   9   7        0.35        6.57      1.97 o 
   2   9   7       14.94       18.64      4.17 o 
   3   9   7        0.12        5.45      3.00 o 
   4   9   7        0.40        4.65      1.85 o 
   5   9   7        1.33       -0.85      2.55 o 
  -7  10   7       23.35       26.58      3.74 o 
  -6  10   7       24.18       21.48      3.96 o 
  -5  10   7       10.44        8.31      2.27 o 
  -4  10   7        3.35        3.26      1.45 o 
  -3  10   7        4.60        6.38      1.55 o 
  -2  10   7       84.33       87.95      5.95 o 
  -1  10   7       11.43       12.55      2.97 o 
   0  10   7        3.48       10.52      2.77 o 
   1  10   7      138.88      139.27     11.03 o 
   2  10   7       46.58       44.75      5.69 o 
   3  10   7       18.95       13.72      4.52 o 
   4  10   7        0.83        8.13      2.10 o 
  -5  11   7        9.24        7.68      2.23 o 
  -4  11   7       22.39       18.99      5.24 o 
  -3  11   7        8.97        2.14      2.31 o 
  -2  11   7        4.20        7.27      2.03 o 
  -1  11   7        0.07        3.73      1.81 o 
   0  11   7        0.09        1.40      2.20 o 
   1  11   7       22.83       20.83      2.68 o 
   2  11   7        0.94        6.37      2.12 o 
   3  11   7        1.68        7.05      2.99 o 
  -4  12   7        3.51       10.95      2.67 o 
  -3  12   7       44.56       48.32      7.51 o 
  -2  12   7       19.86       17.59      3.37 o 
  -1  12   7       10.09       12.07      2.46 o 
   0  12   7      109.87      116.88      8.76 o 
   1  12   7       36.78       43.58      5.66 o 
   2  12   7        3.71        4.79      3.31 o 
 -10   0   8        1.87        4.54      2.89 o 
  -9   0   8       21.11       12.89      3.95 o 
  -8   0   8       62.60       66.16      7.09 o 
  -7   0   8      111.04      117.83     14.09 o 
  -6   0   8        5.62        8.73      3.73 o 
  -5   0   8      163.55      161.96      6.17 o 
  -4   0   8      377.90      373.50      8.50 o 
  -3   0   8      122.32       95.12      4.88 o 
  -2   0   8     2342.90     2336.44     21.02 o 
  -1   0   8     5626.43     5911.09     38.43 o 
   0   0   8     1366.88     1445.45     13.04 o 
   1   0   8      265.91      281.49      7.97 o 
   2   0   8     1237.67     1366.21     14.81 o 
   3   0   8      101.55      137.08      3.92 o 
   4   0   8       14.15       11.74      3.43 o 
   5   0   8      126.65      136.40     12.24 o 
   6   0   8       63.77       58.32      9.64 o 
   7   0   8      202.15      223.34     17.08 o 
   8   0   8      105.05      136.82     14.61 o 
 -10   1   8       48.27       48.52      5.01 o 
  -9   1   8      250.74      254.81      9.63 o 
  -8   1   8      279.10      283.63      9.59 o 
  -7   1   8       96.97       93.58      5.36 o 
  -6   1   8        4.98        5.10      1.18 o 
  -5   1   8      216.03      197.18      4.76 o 
  -4   1   8       26.53       25.20      1.93 o 
  -3   1   8       16.87       21.01      1.74 o 
  -2   1   8     1795.97     1893.13     11.18 o 
  -1   1   8     1127.44     1111.14     11.89 o 
   0   1   8     1322.52     1378.45      9.98 o 
   1   1   8      129.20      108.85      3.02 o 
   2   1   8       11.17       14.36      1.48 o 
   3   1   8      123.56      129.68      2.84 o 
   4   1   8        1.55        1.86      1.26 o 
   5   1   8        2.85        5.68      1.39 o 
   6   1   8       41.46       40.76      4.15 o 
   7   1   8       12.17       12.56      3.54 o 
   8   1   8        0.02        5.78      3.09 o 
 -10   2   8        3.62        9.64      2.83 o 
  -9   2   8      156.75      155.36      7.97 o 
  -8   2   8        6.64        8.89      2.40 o 
  -7   2   8        6.65       10.76      2.56 o 
  -6   2   8      129.81      110.80      4.06 o 
  -5   2   8       30.89       29.72      2.15 o 
  -4   2   8      240.36      244.16      4.87 o 
  -3   2   8      265.11      268.62      5.09 o 
  -2   2   8     1342.80     1401.88     11.31 o 
  -1   2   8       24.83       33.34      1.88 o 
   0   2   8      529.98      495.59      5.65 o 
   1   2   8        0.09        3.09      0.76 o 
   2   2   8       64.75       73.51      2.47 o 
   3   2   8       16.86       17.72      1.27 o 
   4   2   8        0.21        1.30      0.65 o 
   5   2   8       38.51       39.70      4.60 o 
   6   2   8        1.88        3.35      1.69 o 
   7   2   8        0.00        5.01      3.18 o 
   8   2   8        0.29        4.28      1.91 o 
 -10   3   8       67.96       68.85      5.70 o 
  -9   3   8        5.59        5.34      2.92 o 
  -8   3   8      110.65      119.20      6.69 o 
  -7   3   8      231.74      228.99      9.01 o 
  -6   3   8     1818.36     1868.81     19.67 o 
  -5   3   8       17.54       22.02      1.70 o 
  -4   3   8       30.48       31.14      2.16 o 
  -3   3   8       48.20       53.91      2.60 o 
  -2   3   8       54.25       49.47      2.38 o 
  -1   3   8        0.35        4.24      1.63 o 
   0   3   8      274.46      266.10      4.12 o 
   1   3   8       45.76       42.24      3.11 o 
   2   3   8       97.83      104.88      2.90 o 
   3   3   8       52.46       50.80      2.15 o 
   4   3   8        2.98        4.75      0.84 o 
   5   3   8      125.66      112.17      3.12 o 
   6   3   8       10.57       10.85      1.85 o 
   7   3   8        2.42        4.81      3.49 o 
   8   3   8       12.83        6.93      3.60 o 
 -10   4   8        6.72        8.92      2.54 o 
  -9   4   8        3.30        7.01      2.09 o 
  -8   4   8        0.48        2.88      2.58 o 
  -7   4   8      575.64      625.14     12.95 o 
  -6   4   8     1115.19     1146.40     18.85 o 
  -5   4   8      496.19      492.33      8.12 o 
  -4   4   8      380.21      401.06      6.37 o 
  -3   4   8        3.25        7.56      1.26 o 
  -2   4   8       69.03       87.64      3.02 o 
  -1   4   8        4.28        3.79      0.90 o 
   0   4   8      129.18      128.52      2.87 o 
   1   4   8       61.21       56.48      2.03 o 
   2   4   8        3.84        5.98      1.32 o 
   3   4   8        3.20        3.92      0.96 o 
   4   4   8      317.52      353.47      5.43 o 
   5   4   8      131.74      130.14      2.96 o 
   6   4   8        4.86        5.29      2.42 o 
   7   4   8        0.01       -7.80      8.82 o 
  -9   5   8       14.83       12.80      2.44 o 
  -8   5   8       99.03       90.84      5.89 o 
  -7   5   8       56.01       48.68      6.04 o 
  -6   5   8       42.78       39.72      3.55 o 
  -5   5   8       79.01       79.43      5.26 o 
  -4   5   8       82.78       84.93      3.48 o 
  -3   5   8        9.22       10.21      1.36 o 
  -2   5   8       41.82       42.10      2.32 o 
  -1   5   8       17.96       15.05      1.28 o 
   0   5   8       22.21       29.97      2.95 o 
   1   5   8        3.31        4.44      1.37 o 
   2   5   8      157.05      159.02      4.71 o 
   3   5   8        9.14        5.97      1.07 o 
   4   5   8       21.09       16.16      1.59 o 
   5   5   8       33.82       29.09      3.01 o 
   6   5   8        7.44        5.21      3.47 o 
   7   5   8        0.74        7.06      1.98 o 
  -9   6   8       10.03       10.45      2.84 o 
  -8   6   8        3.77        6.82      3.92 o 
  -7   6   8      145.78      142.26      7.21 o 
  -6   6   8      138.08      139.47      5.91 o 
  -5   6   8      650.67      673.93     11.96 o 
  -4   6   8      683.13      676.39     11.06 o 
  -3   6   8        0.80        1.65      1.56 o 
  -2   6   8       19.93       17.00      1.66 o 
  -1   6   8        0.04        2.69      1.16 o 
   0   6   8        1.72        6.21      1.42 o 
   1   6   8      199.13      217.27      5.95 o 
   2   6   8       23.86       17.27      3.27 o 
   3   6   8        2.07        3.79      1.37 o 
   4   6   8      185.35      186.33      4.16 o 
   5   6   8       14.72        8.69      1.60 o 
   6   6   8        0.09        2.57      3.79 o 
   7   6   8        0.37       11.66      7.25 o 
  -8   7   8       35.88       33.33      4.66 o 
  -7   7   8      101.64      111.19      6.82 o 
  -6   7   8       54.51       57.68      4.15 o 
  -5   7   8       44.67       40.87      3.43 o 
  -4   7   8      343.40      343.29      8.03 o 
  -3   7   8       15.93       16.01      2.27 o 
  -2   7   8       18.81       19.20      2.05 o 
  -1   7   8       21.63       18.80      2.32 o 
   0   7   8       47.12       45.83      3.75 o 
   1   7   8       20.63       15.76      3.93 o 
   2   7   8        8.60        7.65      1.71 o 
   3   7   8       22.97       15.79      2.59 o 
   4   7   8        4.48        5.18      1.61 o 
   5   7   8       50.86       45.45      4.83 o 
   6   7   8       18.91       14.74      4.48 o 
  -8   8   8       12.00       11.40      3.49 o 
  -7   8   8       81.00       82.38      6.14 o 
  -6   8   8       23.74       17.25      3.33 o 
  -5   8   8        2.70        3.25      1.88 o 
  -4   8   8        6.34        6.74      1.38 o 
  -3   8   8      358.27      369.12     11.12 o 
  -2   8   8        1.82        2.19      1.14 o 
  -1   8   8      163.09      131.59      8.35 o 
   0   8   8        2.92        3.89      2.65 o 
   1   8   8        2.29        3.25      1.63 o 
   2   8   8       16.46        9.09      2.09 o 
   3   8   8        5.85        8.88      1.56 o 
   4   8   8        8.88        8.07      1.96 o 
   5   8   8        1.53        8.68      2.85 o 
   6   8   8       12.42        6.64      6.09 o 
  -7   9   8       29.08       25.35      4.41 o 
  -6   9   8       54.91       54.56      5.01 o 
  -5   9   8       42.09       41.66      4.44 o 
  -4   9   8        9.22       10.74      2.60 o 
  -3   9   8       26.08       28.97      3.34 o 
  -2   9   8      159.82      155.73      4.36 o 
  -1   9   8      294.48      313.06     11.73 o 
   0   9   8        8.58        9.14      2.76 o 
   1   9   8       78.18       66.46      6.62 o 
   2   9   8       36.06       38.77      5.23 o 
   3   9   8       13.99       16.63      2.74 o 
   4   9   8        3.08        8.19      3.37 o 
   5   9   8        0.12        4.06      3.66 o 
  -6  10   8        2.37        6.31      2.16 o 
  -5  10   8        8.62        6.80      1.42 o 
  -4  10   8        1.77        5.45      1.74 o 
  -3  10   8       58.34       52.54      7.11 o 
  -2  10   8      368.53      385.07     11.04 o 
  -1  10   8      205.59      201.82     10.45 o 
   0  10   8       30.50       26.38      5.66 o 
   1  10   8       40.50       37.17      4.72 o 
   2  10   8       64.29       57.87      6.16 o 
   3  10   8        0.15        1.72      1.96 o 
   4  10   8        4.25        2.56      5.58 o 
  -5  11   8       10.57        5.84      2.15 o 
  -4  11   8       29.07       23.54      9.24 o 
  -3  11   8       69.95       70.85      7.46 o 
  -2  11   8      112.68      106.19      8.36 o 
  -1  11   8       18.12       26.19      5.39 o 
   0  11   8       53.30       57.61      6.67 o 
   1  11   8       31.58       35.03      8.06 o 
   2  11   8       15.27       10.90      3.36 o 
   3  11   8        0.87        5.52      3.26 o 
  -3  12   8        2.38        6.13      4.36 o 
  -2  12   8       44.80       34.66      5.56 o 
  -1  12   8        0.20       -1.43      6.46 o 
   0  12   8       69.43       69.02      7.72 o 
 -10   1   9      104.75      108.69      9.14 o 
  -9   1   9       87.83       90.63      6.54 o 
  -8   1   9       49.19       54.94      4.97 o 
  -7   1   9       23.34       21.68      3.82 o 
  -6   1   9       34.31       28.21      2.17 o 
  -5   1   9       39.88       41.82      2.69 o 
  -4   1   9       25.65       34.33      2.49 o 
  -3   1   9       96.12       90.96      3.36 o 
  -2   1   9      506.77      536.73      6.85 o 
  -1   1   9        1.13        1.55      0.94 o 
   0   1   9      316.39      347.24      5.77 o 
   1   1   9      274.25      298.08      4.75 o 
   2   1   9        2.29        4.39      1.16 o 
   3   1   9        1.93        3.77      0.84 o 
   4   1   9        5.29        5.31      0.89 o 
   5   1   9       25.52       29.46      3.93 o 
   6   1   9       15.76       15.19      4.24 o 
   7   1   9       22.88       16.73      4.38 o 
 -10   2   9        0.84        4.98      2.16 o 
  -9   2   9        1.60        3.08      3.83 o 
  -8   2   9       82.98       93.38      5.84 o 
  -7   2   9        0.00        1.65      2.40 o 
  -6   2   9       47.26       45.75      3.96 o 
  -5   2   9       38.29       38.92      2.64 o 
  -4   2   9      107.03       96.70      3.63 o 
  -3   2   9       86.44       97.17      3.57 o 
  -2   2   9      151.85      166.39      4.33 o 
  -1   2   9       66.64       81.69      2.93 o 
   0   2   9       23.05       24.07      1.75 o 
   1   2   9       96.54       79.55      2.75 o 
   2   2   9      177.35      174.22      3.81 o 
   3   2   9       29.50       25.44      1.80 o 
   4   2   9        7.46        4.97      0.84 o 
   5   2   9       12.26       14.78      4.54 o 
   6   2   9        7.14        8.42      7.91 o 
   7   2   9        3.40        4.82      6.55 o 
 -10   3   9        0.21       -1.21      2.99 o 
  -9   3   9       64.51       58.89      5.52 o 
  -8   3   9       26.78       27.45      2.53 o 
  -7   3   9       33.19       28.01      3.76 o 
  -6   3   9      120.82      107.91      5.35 o 
  -5   3   9       47.38       43.44      2.67 o 
  -4   3   9      788.29      779.31      9.52 o 
  -3   3   9        1.21        5.88      1.72 o 
  -2   3   9      405.05      431.19      6.09 o 
  -1   3   9       35.16       39.53      2.23 o 
   0   3   9       15.88       14.71      1.35 o 
   1   3   9      157.06      161.08      4.15 o 
   2   3   9      222.00      213.82      4.20 o 
   3   3   9        0.11        3.17      1.84 o 
   4   3   9       15.94       12.47      1.33 o 
   5   3   9        0.44        1.55      1.41 o 
   6   3   9       57.17       60.79      5.26 o 
   7   3   9        3.12       10.37      3.28 o 
  -9   4   9        0.11        3.03      1.92 o 
  -8   4   9        4.31        5.93      2.20 o 
  -7   4   9      144.40      140.69      6.82 o 
  -6   4   9      108.18      108.42      5.32 o 
  -5   4   9      152.49      151.36      6.13 o 
  -4   4   9      315.86      313.78      6.19 o 
  -3   4   9      335.84      333.65      5.79 o 
  -2   4   9       27.94       29.52      2.12 o 
  -1   4   9      376.26      419.90      6.01 o 
   0   4   9      193.06      174.64      3.66 o 
   1   4   9       75.48       83.19      2.74 o 
   2   4   9        0.97        3.36      0.92 o 
   3   4   9       53.24       46.28      2.43 o 
   4   4   9       19.19       23.49      1.66 o 
   5   4   9       23.15       23.14      1.62 o 
   6   4   9       28.54       20.10      9.96 o 
   7   4   9       10.07        8.24      3.38 o 
  -9   5   9        7.98       11.39      3.83 o 
  -8   5   9       39.00       39.23      4.37 o 
  -7   5   9        0.79        5.05      3.40 o 
  -6   5   9        6.22        5.76      1.74 o 
  -5   5   9     1078.57     1117.27     16.17 o 
  -4   5   9     2434.69     2554.28     19.91 o 
  -3   5   9      330.57      326.05      6.07 o 
  -2   5   9      457.37      454.15      6.66 o 
  -1   5   9       29.69       30.98      1.84 o 
   0   5   9      246.30      238.55      5.57 o 
   1   5   9       53.62       56.15      3.46 o 
   2   5   9       20.50       21.90      1.70 o 
   3   5   9       57.54       66.91      2.44 o 
   4   5   9       97.17      104.29      3.20 o 
   5   5   9       53.90       43.86      3.82 o 
   6   5   9       10.42        7.35      5.86 o 
   7   5   9        1.22       11.20      5.57 o 
  -9   6   9       37.37       26.45      6.50 o 
  -8   6   9       14.39       17.62      2.26 o 
  -7   6   9      267.72      290.46     11.81 o 
  -6   6   9        9.53       12.19      1.97 o 
  -5   6   9        1.13        2.36      2.35 o 
  -4   6   9        2.10        2.88      1.98 o 
  -3   6   9       16.29       18.06      2.20 o 
  -2   6   9      151.16      153.18      3.99 o 
  -1   6   9       47.29       49.23      2.30 o 
   0   6   9       38.83       39.95      3.36 o 
   1   6   9      120.79      112.58      5.88 o 
   2   6   9      138.02      149.39      5.55 o 
   3   6   9        3.07        4.70      1.55 o 
   4   6   9       41.80       31.03      2.47 o 
   5   6   9        3.86        6.43      1.55 o 
   6   6   9        3.51        4.21      3.45 o 
  -8   7   9        9.81       10.90      2.85 o 
  -7   7   9      157.46      162.37      8.71 o 
  -6   7   9       85.55       77.51      5.16 o 
  -5   7   9       20.48       16.04      2.07 o 
  -4   7   9      194.68      209.33      6.50 o 
  -3   7   9       40.87       39.23      2.99 o 
  -2   7   9       23.28       19.06      1.97 o 
  -1   7   9      126.61      120.28      7.80 o 
   0   7   9      101.93       97.40      5.94 o 
   1   7   9       45.61       35.42      3.18 o 
   2   7   9        0.82       -0.36      2.10 o 
   3   7   9        2.39        2.34      1.87 o 
   4   7   9      106.43      113.24      5.77 o 
   5   7   9       36.39       30.74      3.89 o 
   6   7   9        7.17        8.67      4.42 o 
  -8   8   9       40.21       38.70      5.83 o 
  -7   8   9       24.41       17.81      3.50 o 
  -6   8   9        0.04        4.02      2.44 o 
  -5   8   9       95.64      106.72      5.57 o 
  -4   8   9        3.05        5.95      1.58 o 
  -3   8   9        0.07        3.15      2.05 o 
  -2   8   9      150.26      151.91      7.72 o 
  -1   8   9       15.97       12.16      2.65 o 
   0   8   9       19.05       19.13      3.26 o 
   1   8   9       13.58        9.08      2.13 o 
   2   8   9        5.22        7.16      1.67 o 
   3   8   9        0.02        4.00      2.50 o 
   4   8   9       31.54       44.38      4.57 o 
   5   8   9        6.89        8.06      3.49 o 
  -7   9   9       13.80       15.53      2.72 o 
  -6   9   9        0.55        7.45      2.87 o 
  -5   9   9       31.60       20.49      2.73 o 
  -4   9   9        4.74        6.70      1.52 o 
  -3   9   9        0.01        2.33      1.18 o 
  -2   9   9      142.25      142.74      9.49 o 
  -1   9   9       54.28       49.46      5.87 o 
   0   9   9      152.27      157.28      9.07 o 
   1   9   9       49.16       46.72      5.36 o 
   2   9   9        0.01        2.91      3.07 o 
   3   9   9       33.94       27.77      3.44 o 
   4   9   9       25.10       18.87      4.64 o 
  -6  10   9       14.13       18.09      2.62 o 
  -5  10   9        0.03        3.55      3.33 o 
  -4  10   9        4.12        2.37      1.78 o 
  -3  10   9        8.42        7.85      1.80 o 
  -2  10   9        0.42        3.91      2.02 o 
  -1  10   9       23.38       30.36      7.57 o 
   0  10   9        1.34        8.60      3.14 o 
   1  10   9        4.33       10.53      2.71 o 
   2  10   9        2.52        6.73      2.02 o 
   3  10   9        0.02       -2.20      3.70 o 
  -4  11   9        3.40        2.39      2.57 o 
  -3  11   9        1.84        9.40      2.89 o 
  -2  11   9       50.20       47.61      5.82 o 
  -1  11   9        0.66        4.42      3.37 o 
   0  11   9       28.01       25.20      4.88 o 
   1  11   9        0.02        8.01      2.50 o 
 -10   0  10       67.19       70.75      8.46 o 
  -9   0  10       48.52       43.91      6.01 o 
  -8   0  10       35.85       39.87      9.91 o 
  -7   0  10      358.85      360.18     14.87 o 
  -6   0  10      505.32      505.03     26.70 o 
  -5   0  10      188.08      195.45      7.34 o 
  -4   0  10      277.46      276.84      8.24 o 
  -3   0  10     2105.24     2070.11     19.34 o 
  -2   0  10       18.97       26.91      2.70 o 
  -1   0  10        9.98       17.77      2.17 o 
   0   0  10      277.24      265.32     11.33 o 
   1   0  10        7.24        8.21      1.87 o 
   2   0  10      163.37      176.37      5.69 o 
   3   0  10      126.64      136.38      4.86 o 
   4   0  10       38.53       37.69      2.11 o 
   5   0  10       39.75       28.01      5.85 o 
   6   0  10       59.67       62.83     11.58 o 
   7   0  10        6.91        7.96      3.15 o 
 -10   1  10       22.51       28.44      4.09 o 
  -9   1  10       11.96       10.09      3.14 o 
  -8   1  10       31.77       38.55      4.07 o 
  -7   1  10      253.38      269.17      9.08 o 
  -6   1  10      153.38      142.72      6.40 o 
  -5   1  10       59.20       45.43      2.95 o 
  -4   1  10       94.59       88.58      3.49 o 
  -3   1  10        0.40        5.19      1.26 o 
  -2   1  10       83.76       78.36      3.18 o 
  -1   1  10      217.94      229.01      4.68 o 
   0   1  10      170.34      166.53      4.06 o 
   1   1  10      683.99      744.71      7.59 o 
   2   1  10      158.75      159.28      3.85 o 
   3   1  10        3.37        5.52      2.42 o 
   4   1  10        0.85        2.64      1.24 o 
   5   1  10        0.35        3.14      1.83 o 
   6   1  10       10.10        9.32      2.83 o 
   7   1  10       19.77       17.30      4.67 o 
 -10   2  10       56.36       52.17      5.03 o 
  -9   2  10        0.80        3.97      2.06 o 
  -8   2  10      186.53      208.93     11.66 o 
  -7   2  10        0.57        1.50      2.50 o 
  -6   2  10      125.74      119.06      5.79 o 
  -5   2  10       67.97       69.12      3.86 o 
  -4   2  10      382.69      385.78      6.87 o 
  -3   2  10      457.09      451.50      6.86 o 
  -2   2  10        1.30        5.12      1.17 o 
  -1   2  10       54.17       48.49      2.37 o 
   0   2  10       35.73       29.81      1.78 o 
   1   2  10      104.27      108.62      3.40 o 
   2   2  10      275.63      270.28      5.25 o 
   3   2  10        0.01        3.04      0.83 o 
   4   2  10        6.43        5.60      1.00 o 
   5   2  10        0.70        4.42      1.84 o 
   6   2  10        0.20        1.89      2.63 o 
   7   2  10        0.83        6.49      3.98 o 
  -9   3  10       58.75       56.46      6.11 o 
  -8   3  10       93.36       92.47      6.29 o 
  -7   3  10        5.29        3.90      4.02 o 
  -6   3  10       19.86       13.87      2.25 o 
  -5   3  10      142.87      136.51      5.75 o 
  -4   3  10      327.25      274.85      5.79 o 
  -3   3  10      597.13      587.24      8.24 o 
  -2   3  10      166.65      158.49      4.31 o 
  -1   3  10      320.03      345.38      5.59 o 
   0   3  10      156.24      152.48      3.88 o 
   1   3  10        7.47        5.75      1.31 o 
   2   3  10       21.13       22.11      1.66 o 
   3   3  10       59.25       54.66      2.44 o 
   4   3  10      335.08      347.81      5.84 o 
   5   3  10        0.06        1.21      2.62 o 
   6   3  10        5.17       11.03      3.48 o 
   7   3  10       28.57       36.79     10.15 o 
  -9   4  10        0.53        4.82      2.31 o 
  -8   4  10        5.58        6.97      4.38 o 
  -7   4  10        2.80        6.23      2.00 o 
  -6   4  10       27.71       22.45      2.78 o 
  -5   4  10      608.52      610.02     11.52 o 
  -4   4  10      255.55      245.76      8.23 o 
  -3   4  10      448.05      433.08      7.29 o 
  -2   4  10      402.06      412.57      6.68 o 
  -1   4  10        8.49        7.62      1.08 o 
   0   4  10      162.34      154.91      3.87 o 
   1   4  10       10.62        9.01      1.40 o 
   2   4  10      253.09      268.34      5.04 o 
   3   4  10      306.61      346.08      8.01 o 
   4   4  10       32.89       26.37      1.90 o 
   5   4  10        2.62        1.95      1.64 o 
   6   4  10        0.49        0.30      4.00 o 
  -9   5  10        6.04        6.37      1.93 o 
  -8   5  10        4.25        8.12      3.89 o 
  -7   5  10        0.99       -0.57      3.43 o 
  -6   5  10        5.30        4.28      2.40 o 
  -5   5  10       14.92       19.86      2.86 o 
  -4   5  10      107.13      100.61      4.94 o 
  -3   5  10       41.17       36.99      3.00 o 
  -2   5  10       89.77       83.94      3.37 o 
  -1   5  10       11.46       15.74      1.72 o 
   0   5  10        8.62        8.56      1.74 o 
   1   5  10        6.32        4.56      1.79 o 
   2   5  10       96.69      103.76      3.41 o 
   3   5  10        2.06        5.28      0.91 o 
   4   5  10        8.37        7.32      1.16 o 
   5   5  10        2.08        4.29      4.47 o 
   6   5  10        8.89        4.29      4.06 o 
  -8   6  10       47.66       49.94      5.25 o 
  -7   6  10        2.97        4.43      3.16 o 
  -6   6  10       16.32       11.00      2.30 o 
  -5   6  10      327.63      341.92      8.59 o 
  -4   6  10       39.26       40.08      3.12 o 
  -3   6  10      471.03      487.43      9.24 o 
  -2   6  10      946.62      980.56     12.82 o 
  -1   6  10       96.47       84.74      3.51 o 
   0   6  10       45.20       47.59      3.82 o 
   1   6  10       12.24       10.12      2.18 o 
   2   6  10        0.74        2.48      2.21 o 
   3   6  10      354.17      386.02      9.00 o 
   4   6  10        1.97        6.48      1.65 o 
   5   6  10       47.10       39.14      8.67 o 
  -8   7  10        0.01        6.06      2.42 o 
  -7   7  10        5.05        5.53      2.00 o 
  -6   7  10       23.02       22.64      3.44 o 
  -5   7  10       86.34       82.78      4.95 o 
  -4   7  10       26.88       30.04      2.99 o 
  -3   7  10      118.47      122.02      4.78 o 
  -2   7  10      569.22      591.44     10.61 o 
  -1   7  10       12.14       13.43      3.11 o 
   0   7  10       37.73       33.21      4.82 o 
   1   7  10       73.90       67.79      5.39 o 
   2   7  10       34.45       30.03      3.87 o 
   3   7  10       10.48       10.36      1.87 o 
   4   7  10       47.35       39.50      4.95 o 
   5   7  10        0.76        8.24      7.04 o 
  -7   8  10        1.34       10.89      2.57 o 
  -6   8  10       34.20       36.91      4.04 o 
  -5   8  10      223.26      232.30      7.70 o 
  -4   8  10        0.02        2.73      1.79 o 
  -3   8  10        0.40        2.16      1.81 o 
  -2   8  10        5.57        6.59      2.62 o 
  -1   8  10       33.26       35.11      5.49 o 
   0   8  10      136.23      147.92      8.78 o 
   1   8  10       44.36       43.02      5.64 o 
   2   8  10        0.91        2.96      1.77 o 
   3   8  10        9.01        9.32      2.75 o 
   4   8  10        0.14        7.55      2.62 o 
  -6   9  10       13.69       19.80      3.75 o 
  -5   9  10        1.47        4.39      2.44 o 
  -4   9  10       76.02       83.46      5.94 o 
  -3   9  10       25.61       23.03      3.07 o 
  -2   9  10       27.32       22.45      4.43 o 
  -1   9  10      109.49      113.51      8.49 o 
   0   9  10        0.00        3.74      2.17 o 
   1   9  10       92.96       85.51      7.46 o 
   2   9  10        7.66        7.61      2.27 o 
   3   9  10       20.17       14.40      3.58 o 
  -5  10  10        1.83        5.06      2.28 o 
  -4  10  10       14.08       14.95      3.85 o 
  -3  10  10       33.85       23.29      4.38 o 
  -2  10  10       28.88       19.26      5.36 o 
  -1  10  10       49.49       45.57      6.72 o 
   0  10  10        0.19        1.73      3.39 o 
   1  10  10       18.29       15.93      3.24 o 
   2  10  10       44.16       34.23      5.78 o 
  -3  11  10       13.13       11.44      2.73 o 
  -2  11  10        0.32        5.76      2.57 o 
  -1  11  10       37.17       38.38     11.93 o 
   0  11  10        3.20        4.30      2.82 o 
  -9   1  11       15.10       15.43      4.24 o 
  -8   1  11       11.21        9.84      2.89 o 
  -7   1  11      156.82      131.52      6.89 o 
  -6   1  11      346.35      333.11      9.97 o 
  -5   1  11       74.10       60.14      4.41 o 
  -4   1  11        6.73        4.44      2.11 o 
  -3   1  11      268.83      245.72      6.02 o 
  -2   1  11        0.47        4.04      1.70 o 
  -1   1  11       66.71       72.39      3.25 o 
   0   1  11      350.65      361.29      6.03 o 
   1   1  11       59.12       65.22      2.95 o 
   2   1  11        2.64        4.83      1.00 o 
   3   1  11        5.42        6.55      1.08 o 
   4   1  11        7.25        4.85      1.15 o 
   5   1  11        0.59        4.28      3.21 o 
   6   1  11       24.88       21.15      4.66 o 
  -9   2  11        0.17        6.73      3.58 o 
  -8   2  11        0.10        2.80      4.33 o 
  -7   2  11       49.09       48.86      4.93 o 
  -6   2  11        5.02        5.75      1.31 o 
  -5   2  11        0.23        4.93      1.59 o 
  -4   2  11      295.77      271.33      7.05 o 
  -3   2  11      178.46      162.01      4.76 o 
  -2   2  11       17.64       19.36      1.63 o 
  -1   2  11      290.39      268.28      5.83 o 
   0   2  11      339.28      365.28      6.02 o 
   1   2  11        4.16        7.41      1.31 o 
   2   2  11       57.28       55.25      2.68 o 
   3   2  11       26.43       24.62      1.89 o 
   4   2  11        5.95        4.40      0.78 o 
   5   2  11        2.13        6.05      2.11 o 
   6   2  11       19.50       24.81      6.94 o 
  -9   3  11        1.27        7.09      2.89 o 
  -8   3  11        1.21        3.82      4.02 o 
  -7   3  11        2.07        6.52      1.79 o 
  -6   3  11        1.37        2.82      2.09 o 
  -5   3  11       15.54       16.17      2.27 o 
  -4   3  11      256.15      267.65      8.93 o 
  -3   3  11       36.02       34.60      2.51 o 
  -2   3  11      174.13      150.91      4.49 o 
  -1   3  11      782.86      802.70      9.96 o 
   0   3  11       97.58      101.60      3.49 o 
   1   3  11        5.73        6.68      1.18 o 
   2   3  11       83.56       92.14      3.35 o 
   3   3  11       38.54       37.88      2.26 o 
   4   3  11      196.03      196.78      4.55 o 
   5   3  11       41.03       41.13      5.94 o 
   6   3  11        7.28        5.66      2.74 o 
  -9   4  11        7.42        6.26      2.42 o 
  -8   4  11        0.98        6.55      2.27 o 
  -7   4  11       18.41       17.31      2.81 o 
  -6   4  11        0.10        2.92      1.75 o 
  -5   4  11       49.85       46.34      3.81 o 
  -4   4  11       46.75       41.98      3.52 o 
  -3   4  11       83.68       85.85      4.60 o 
  -2   4  11       11.76       12.89      1.58 o 
  -1   4  11       64.56       56.88      2.90 o 
   0   4  11       94.16       94.75      3.58 o 
   1   4  11       56.62       51.83      2.59 o 
   2   4  11      180.77      189.86      4.95 o 
   3   4  11       30.08       29.79      2.22 o 
   4   4  11        7.08        6.26      1.06 o 
   5   4  11        4.39        8.91      3.19 o 
   6   4  11        4.22       11.63      8.65 o 
  -8   5  11        0.54        6.15      2.53 o 
  -7   5  11       27.23       22.45      3.34 o 
  -6   5  11       11.31        8.27      2.07 o 
  -5   5  11       19.51       24.55      5.54 o 
  -4   5  11        1.43        2.48      1.50 o 
  -3   5  11      859.67      885.56     11.64 o 
  -2   5  11      543.02      577.72      9.84 o 
  -1   5  11      174.70      176.51      4.53 o 
   0   5  11        0.12        1.92      0.99 o 
   1   5  11       13.15       12.36      1.28 o 
   2   5  11       45.56       51.39      2.35 o 
   3   5  11      265.27      303.82      5.85 o 
   4   5  11      142.28      157.06      5.48 o 
   5   5  11       14.91        4.04      5.16 o 
  -8   6  11       37.31       47.81      5.21 o 
  -7   6  11        1.83        5.53      3.37 o 
  -6   6  11        0.00        5.16      1.78 o 
  -5   6  11      341.26      338.22      8.98 o 
  -4   6  11       34.13       33.78      3.45 o 
  -3   6  11        4.13        6.14      1.90 o 
  -2   6  11       33.06       36.80      2.66 o 
  -1   6  11        1.30        4.72      1.02 o 
   0   6  11      623.26      662.70     13.87 o 
   1   6  11       19.94       16.50      2.50 o 
   2   6  11       53.93       50.60      4.37 o 
   3   6  11      100.53       86.14      4.90 o 
   4   6  11        9.63       11.41      2.61 o 
   5   6  11        0.05        8.52      4.94 o 
  -7   7  11        3.86        6.98      1.88 o 
  -6   7  11       15.43       17.74      2.45 o 
  -5   7  11       50.92       55.64      4.50 o 
  -4   7  11       81.63       82.26      4.72 o 
  -3   7  11      109.07      105.10      4.54 o 
  -2   7  11      256.81      278.50      5.65 o 
  -1   7  11       49.81       55.69      6.13 o 
   0   7  11      121.87      136.99     12.57 o 
   1   7  11        2.32        5.83      1.60 o 
   2   7  11        9.25       10.70      2.20 o 
   3   7  11        0.91        2.48      1.47 o 
   4   7  11        2.46        3.80      1.43 o 
  -7   8  11       16.81       13.89      5.82 o 
  -6   8  11       20.66       20.17      3.21 o 
  -5   8  11        2.04        4.67      1.82 o 
  -4   8  11      166.83      170.97      7.94 o 
  -3   8  11        5.30        5.43      1.83 o 
  -2   8  11        1.01        3.52      3.56 o 
  -1   8  11        0.75        5.74      2.24 o 
   0   8  11      100.66      115.23      8.69 o 
   1   8  11       27.74       34.45      5.08 o 
   2   8  11       74.36       85.55      7.30 o 
   3   8  11       36.95       21.61      5.77 o 
  -6   9  11       37.05       43.72      4.70 o 
  -5   9  11       15.56        9.11      5.69 o 
  -4   9  11       15.71        5.60      2.80 o 
  -3   9  11        2.81        8.84      3.48 o 
  -2   9  11       14.35       12.19      3.44 o 
  -1   9  11        3.15        5.75      2.99 o 
   0   9  11      160.30      162.87     10.13 o 
   1   9  11        0.48        0.34      2.87 o 
   2   9  11       12.52       10.41      3.85 o 
  -4  10  11       11.61        9.10      3.92 o 
  -3  10  11        0.45        8.14      2.56 o 
  -2  10  11       28.40       17.67      3.07 o 
  -1  10  11       11.65       10.14      3.38 o 
   0  10  11       29.67       40.05      6.46 o 
   1  10  11        1.58        3.53      3.00 o 
  -9   0  12       11.81       11.28      3.14 o 
  -8   0  12        0.22       10.33      3.42 o 
  -7   0  12        4.21       10.55      2.83 o 
  -6   0  12       78.27      100.40     10.95 o 
  -5   0  12      896.75      869.64     21.41 o 
  -4   0  12      799.11      760.10     28.78 o 
  -3   0  12       65.34       57.34      4.83 o 
  -2   0  12      440.49      415.17     10.43 o 
  -1   0  12        0.91        3.78      1.28 o 
   0   0  12       39.42       38.34      3.22 o 
   1   0  12       30.70       27.27      2.85 o 
   2   0  12       50.43       56.15      4.08 o 
   3   0  12       35.81       37.66      3.14 o 
   4   0  12       98.29       94.14     14.43 o 
   5   0  12        1.09        6.51      3.45 o 
   6   0  12        7.03       11.67      5.48 o 
  -9   1  12       59.06       60.35      5.99 o 
  -8   1  12       63.36       66.92      6.10 o 
  -7   1  12        0.00        3.94      4.39 o 
  -6   1  12       12.01       18.85      3.08 o 
  -5   1  12        0.33        3.08      2.80 o 
  -4   1  12       34.13       29.14      3.24 o 
  -3   1  12      436.31      461.21      8.84 o 
  -2   1  12        9.17        9.11      1.52 o 
  -1   1  12      201.25      208.64      4.96 o 
   0   1  12        6.82        6.02      1.06 o 
   1   1  12       53.81       44.26      2.62 o 
   2   1  12        0.20        2.06      0.86 o 
   3   1  12        2.07        3.63      0.87 o 
   4   1  12       13.14       10.92      1.95 o 
   5   1  12       10.21        7.71      2.81 o 
  -9   2  12       30.44       25.01      5.81 o 
  -8   2  12       17.60       23.89      3.09 o 
  -7   2  12       59.15       61.66      5.16 o 
  -6   2  12      188.16      181.14      7.89 o 
  -5   2  12       19.96       23.25      3.29 o 
  -4   2  12       73.68       66.81      4.17 o 
  -3   2  12      859.70      890.79     15.79 o 
  -2   2  12      135.02      127.23      4.18 o 
  -1   2  12      103.35      108.65      4.00 o 
   0   2  12        0.71        4.31      1.09 o 
   1   2  12      351.67      371.80      6.40 o 
   2   2  12      180.43      184.69      4.61 o 
   3   2  12       26.10       23.36      1.93 o 
   4   2  12       47.28       42.05      3.56 o 
   5   2  12       21.36       14.75      4.04 o 
  -9   3  12       11.52       14.15      4.13 o 
  -8   3  12        0.63       -0.23      3.20 o 
  -7   3  12      174.45      171.67      8.29 o 
  -6   3  12        1.73        1.65      3.94 o 
  -5   3  12       70.08       59.46      4.25 o 
  -4   3  12        8.27        6.71      2.33 o 
  -3   3  12       15.52       12.02      1.90 o 
  -2   3  12        0.04        3.55      1.92 o 
  -1   3  12      418.23      429.95      7.56 o 
   0   3  12       15.58       13.00      2.02 o 
   1   3  12      228.05      235.81      5.24 o 
   2   3  12      204.13      224.06      5.06 o 
   3   3  12       14.45       12.27      1.60 o 
   4   3  12       25.29       24.85      2.51 o 
   5   3  12       49.67       33.46     12.94 o 
  -8   4  12        0.14        5.01      2.65 o 
  -7   4  12        1.98        8.18      2.88 o 
  -6   4  12       15.95       21.58      2.89 o 
  -5   4  12        2.73        3.49      1.64 o 
  -4   4  12       81.34       77.25      4.59 o 
  -3   4  12      152.16      137.54      5.40 o 
  -2   4  12      148.38      158.99      5.47 o 
  -1   4  12       87.33       81.89      3.58 o 
   0   4  12      192.32      197.49      5.01 o 
   1   4  12       11.46        6.96      1.24 o 
   2   4  12       39.43       43.62      2.54 o 
   3   4  12        2.84        3.70      0.84 o 
   4   4  12      131.02      141.91     11.48 o 
   5   4  12       28.72       18.19      7.68 o 
  -8   5  12        5.22        8.16      2.61 o 
  -7   5  12        8.49       10.55      2.86 o 
  -6   5  12        0.52        7.71      2.36 o 
  -5   5  12        7.07        7.63      1.82 o 
  -4   5  12        1.90        4.00      1.40 o 
  -3   5  12       10.76        9.68      1.92 o 
  -2   5  12       46.41       43.32      3.63 o 
  -1   5  12      142.73      126.83      4.33 o 
   0   5  12       20.60       14.59      2.97 o 
   1   5  12        1.27        2.84      1.25 o 
   2   5  12       40.08       45.91      4.65 o 
   3   5  12       10.04        4.51      1.17 o 
   4   5  12       22.75       22.77      4.43 o 
  -7   6  12        0.50        4.89      2.62 o 
  -6   6  12        2.52        7.13      2.75 o 
  -5   6  12        1.64        1.19      3.20 o 
  -4   6  12        7.57        5.44      2.22 o 
  -3   6  12        7.54        8.90      1.62 o 
  -2   6  12       33.57       34.44      2.76 o 
  -1   6  12      185.01      186.34      5.34 o 
   0   6  12      556.90      638.15     15.90 o 
   1   6  12        1.32        1.94      2.03 o 
   2   6  12       37.68       38.78      3.84 o 
   3   6  12       61.25       54.67      6.67 o 
   4   6  12       39.24       28.64      5.75 o 
  -7   7  12        0.75        7.43      2.96 o 
  -6   7  12        0.64        9.07      2.34 o 
  -5   7  12      111.50      109.52      6.76 o 
  -4   7  12        0.09        4.87      2.89 o 
  -3   7  12       22.36       22.59      3.63 o 
  -2   7  12       10.43        7.51      1.41 o 
  -1   7  12      243.47      242.14     11.02 o 
   0   7  12      201.78      208.21     22.16 o 
   1   7  12        0.02        3.47      2.88 o 
   2   7  12       51.81       54.83      5.39 o 
   3   7  12       54.07       42.84      5.09 o 
  -6   8  12       10.45       11.29      2.47 o 
  -5   8  12       27.41       25.66      3.48 o 
  -4   8  12      171.10      183.01      7.88 o 
  -3   8  12       72.27       74.35      7.41 o 
  -2   8  12        0.15       -3.33      3.33 o 
  -1   8  12       44.47       54.36      6.36 o 
   0   8  12       45.90       47.86      5.97 o 
   1   8  12        9.63       17.18      4.49 o 
   2   8  12      161.99      169.99     10.11 o 
  -5   9  12        0.05        4.45      3.68 o 
  -4   9  12       50.40       44.21      8.28 o 
  -3   9  12        0.05        2.38      4.74 o 
  -2   9  12        0.80        3.70      2.38 o 
  -1   9  12        6.75       16.99      6.56 o 
   0   9  12        0.77        3.01      2.98 o 
   1   9  12       20.94       17.28      4.01 o 
  -8   1  13        1.63        7.42      2.53 o 
  -7   1  13       58.92       50.07      5.03 o 
  -6   1  13        5.68        9.71      2.77 o 
  -5   1  13        8.93        1.89      2.30 o 
  -4   1  13       65.80       44.76      3.82 o 
  -3   1  13        0.01        4.34      1.35 o 
  -2   1  13      104.39      100.18      5.06 o 
  -1   1  13       28.46       28.57      2.65 o 
   0   1  13        0.49        4.21      0.93 o 
   1   1  13      362.88      386.32      7.04 o 
   2   1  13       23.98       25.31      2.19 o 
   3   1  13      161.57      158.18      6.74 o 
   4   1  13       21.13       20.60      5.39 o 
   5   1  13        3.14        4.49      2.74 o 
  -8   2  13        0.55        3.57      4.01 o 
  -7   2  13        8.81        9.06      1.78 o 
  -6   2  13       32.74       24.31      5.72 o 
  -5   2  13       26.93       23.66      4.06 o 
  -4   2  13        1.54        3.39      2.09 o 
  -3   2  13      341.48      329.95      8.33 o 
  -2   2  13      202.80      210.32      8.46 o 
  -1   2  13        8.14        9.68      1.55 o 
   0   2  13        5.68        3.85      1.09 o 
   1   2  13      296.30      305.71      6.26 o 
   2   2  13       77.96       77.32      3.53 o 
   3   2  13       43.00       42.55      4.26 o 
   4   2  13       14.76       11.61      3.98 o 
   5   2  13        1.93        3.03      6.95 o 
  -8   3  13        0.22        7.98      2.40 o 
  -7   3  13        2.10        0.30      2.53 o 
  -6   3  13      112.40      120.63      7.22 o 
  -5   3  13        0.99        5.42      1.73 o 
  -4   3  13        3.65        6.60      1.82 o 
  -3   3  13       66.72       70.91      4.62 o 
  -2   3  13       61.08       60.49      4.15 o 
  -1   3  13       31.70       26.25      2.34 o 
   0   3  13       37.45       34.75      2.44 o 
   1   3  13      156.27      156.11      4.74 o 
   2   3  13       78.59       67.72      4.09 o 
   3   3  13       12.63        7.72      1.75 o 
   4   3  13        0.00        1.85      4.86 o 
  -8   4  13        1.14        5.58      3.30 o 
  -7   4  13       10.99       14.42      2.77 o 
  -6   4  13        3.93        9.88      2.61 o 
  -5   4  13        0.19        4.21      1.34 o 
  -4   4  13       72.98       79.09      5.64 o 
  -3   4  13       27.38       27.60      3.09 o 
  -2   4  13        0.00        1.16      2.31 o 
  -1   4  13      134.13      143.87      5.27 o 
   0   4  13       16.04       15.58      2.19 o 
   1   4  13        5.05        5.23      1.21 o 
   2   4  13       16.59       12.24      1.57 o 
   3   4  13       91.09       91.33      5.19 o 
   4   4  13       28.58       27.99      8.14 o 
  -7   5  13        7.52        7.12      2.27 o 
  -6   5  13        1.54        3.71      3.93 o 
  -5   5  13       21.78       16.40      2.91 o 
  -4   5  13        2.72        5.41      1.35 o 
  -3   5  13        2.00        4.08      1.41 o 
  -2   5  13       67.28       63.77      3.73 o 
  -1   5  13       29.32       26.73      2.83 o 
   0   5  13       68.86       68.75      5.36 o 
   1   5  13       29.03       29.03      4.12 o 
   2   5  13       67.10       61.47      4.86 o 
   3   5  13       52.48       51.08      7.14 o 
   4   5  13       42.16       17.74      6.96 o 
  -7   6  13       12.25       10.65      2.80 o 
  -6   6  13        0.24        6.80      2.80 o 
  -5   6  13       33.04       31.89      3.46 o 
  -4   6  13       27.89       21.42      3.70 o 
  -3   6  13        3.25        7.67      1.63 o 
  -2   6  13        8.35        5.73      1.27 o 
  -1   6  13       11.73       10.06      2.21 o 
   0   6  13       47.08       48.93      5.40 o 
   1   6  13        1.47        6.03      2.14 o 
   2   6  13       12.21       16.43      3.06 o 
   3   6  13       24.90       22.04      3.96 o 
  -6   7  13      146.89      156.75      8.77 o 
  -5   7  13        0.00        8.29      2.01 o 
  -4   7  13       56.81       60.99      5.21 o 
  -3   7  13       17.69       16.83      2.78 o 
  -2   7  13       31.42       25.39      4.73 o 
  -1   7  13        0.59        2.33      6.39 o 
   0   7  13        9.61       12.27      3.15 o 
   1   7  13       43.49       35.63      6.15 o 
   2   7  13      106.80      106.70      8.12 o 
  -5   8  13       21.18       21.67      4.79 o 
  -4   8  13        0.52        6.35      4.81 o 
  -3   8  13       51.52       61.20      6.73 o 
  -2   8  13       22.77       17.20      6.28 o 
  -1   8  13        2.39        5.38      2.10 o 
   0   8  13        4.38       10.52      2.93 o 
   1   8  13       37.85       25.13      6.33 o 
  -2   9  13        1.26        4.39      3.19 o 
  -1   9  13       44.68       41.55      5.75 o 
  -8   0  14       32.05       31.84      5.42 o 
  -7   0  14       31.52       50.94      9.02 o 
  -6   0  14       22.36       28.15      4.88 o 
  -5   0  14        0.03       11.41      3.55 o 
  -4   0  14       98.25      102.09      8.88 o 
  -3   0  14       59.86       49.68      7.22 o 
  -2   0  14       57.32       41.86      4.93 o 
  -1   0  14       32.42       26.79      3.96 o 
   0   0  14       59.46       57.46      4.38 o 
   1   0  14       61.23       65.17      5.37 o 
   2   0  14        1.48        2.64      2.14 o 
   3   0  14      229.03      291.49     20.24 o 
   4   0  14      131.98      143.22     14.28 o 
  -8   1  14       18.94       16.18      2.99 o 
  -7   1  14        5.39        9.44      2.45 o 
  -6   1  14        3.68        4.79      1.40 o 
  -5   1  14       59.38       55.82      4.93 o 
  -4   1  14        9.73       10.04      3.32 o 
  -3   1  14       77.74       67.61      4.58 o 
  -2   1  14      129.60      119.24      5.88 o 
  -1   1  14       33.19       28.46      3.68 o 
   0   1  14       19.99       15.30      1.66 o 
   1   1  14       17.50       14.71      2.31 o 
   2   1  14        0.74        3.31      1.43 o 
   3   1  14       26.41       20.54      4.52 o 
   4   1  14       52.10       43.61      6.17 o 
  -8   2  14        4.63        9.28      2.82 o 
  -7   2  14       10.90       10.68      3.43 o 
  -6   2  14        3.42       10.63      2.05 o 
  -5   2  14      248.71      231.84      9.39 o 
  -4   2  14       15.95       12.08      2.14 o 
  -3   2  14      112.40      100.77      5.01 o 
  -2   2  14        0.34        2.09      1.28 o 
  -1   2  14       55.32       52.93      5.52 o 
   0   2  14       74.45       68.86      5.54 o 
   1   2  14        1.64        2.76      1.53 o 
   2   2  14        0.72        5.09      1.83 o 
   3   2  14      123.04      110.39      9.68 o 
   4   2  14       62.49       69.30      9.24 o 
  -7   3  14        0.42        5.58      2.85 o 
  -6   3  14        0.58        8.62      2.41 o 
  -5   3  14       11.52        7.89      2.15 o 
  -4   3  14        3.14        7.83      2.25 o 
  -3   3  14        3.62       10.44      2.46 o 
  -2   3  14       53.39       50.23      3.85 o 
  -1   3  14      116.60      111.28      4.96 o 
   0   3  14       63.45       71.89      4.53 o 
   1   3  14      168.36      172.72      5.56 o 
   2   3  14       12.92       11.07      2.04 o 
   3   3  14       93.93       89.36      6.22 o 
  -7   4  14        5.03        5.12      2.13 o 
  -6   4  14       16.56       14.40      3.19 o 
  -5   4  14        1.12        6.75      2.87 o 
  -4   4  14       20.95       21.36      3.30 o 
  -3   4  14       24.90       24.12      3.07 o 
  -2   4  14        0.62        4.33      1.64 o 
  -1   4  14        6.47        5.89      1.40 o 
   0   4  14       65.21       67.82      4.77 o 
   1   4  14        0.00        1.26      1.93 o 
   2   4  14      229.39      225.68     10.55 o 
   3   4  14        0.64        8.80      4.06 o 
  -7   5  14        7.97        4.16      6.29 o 
  -6   5  14        6.82       11.44      2.52 o 
  -5   5  14       11.10       10.46      2.20 o 
  -4   5  14        0.40        4.61      1.58 o 
  -3   5  14        2.75        3.22      2.82 o 
  -2   5  14       19.89       21.86      4.06 o 
  -1   5  14       13.66       19.99      3.18 o 
   0   5  14       54.62       51.62      4.31 o 
   1   5  14       83.09       82.88      6.75 o 
   2   5  14        0.17        2.81      1.31 o 
  -6   6  14       15.28       11.16      2.88 o 
  -5   6  14       10.60        8.42      2.03 o 
  -4   6  14        4.78        8.65      1.88 o 
  -3   6  14        0.02        1.02      2.52 o 
  -2   6  14       14.20       12.29      4.27 o 
  -1   6  14        4.46        0.82      4.87 o 
   0   6  14        0.31        1.04      3.09 o 
   1   6  14        5.60        5.80      2.43 o 
   2   6  14      128.85      135.09     11.41 o 
  -5   7  14        1.52        4.19      2.79 o 
  -4   7  14       13.58       11.40      2.73 o 
  -3   7  14       55.04       56.56      6.42 o 
  -2   7  14        7.18       10.02      2.74 o 
  -1   7  14        1.32        5.17      3.78 o 
   0   7  14        2.64       -0.73      3.03 o 
   1   7  14       85.47       90.61      7.57 o 
  -3   8  14       35.87       22.30      7.35 o 
  -2   8  14        0.40        8.01      2.61 o 
  -7   1  15        0.91       10.24      2.78 o 
  -6   1  15       13.56       10.88      2.34 o 
  -5   1  15        0.66        7.92      3.54 o 
  -4   1  15       58.39       47.71      5.52 o 
  -3   1  15       35.57       26.00      4.09 o 
  -2   1  15       23.65       20.47      3.72 o 
  -1   1  15       19.36       26.61      4.59 o 
   0   1  15       12.58        7.60      2.41 o 
   1   1  15        8.89       11.40      1.73 o 
   2   1  15        6.67        6.38      3.62 o 
   3   1  15       27.04       17.25      4.73 o 
  -7   2  15        6.22       10.91      2.76 o 
  -6   2  15        2.85        8.90      2.57 o 
  -5   2  15       97.00       93.83      6.68 o 
  -4   2  15        9.23        3.78      2.60 o 
  -3   2  15       26.41       36.90      4.08 o 
  -2   2  15        0.53        2.92      1.54 o 
  -1   2  15      130.04      134.76      6.41 o 
   0   2  15       31.17       28.42      3.42 o 
   1   2  15        5.54        7.79      3.16 o 
   2   2  15        6.06        7.15      2.41 o 
  -6   3  15        2.24        8.99      2.67 o 
  -5   3  15      130.79      123.28      7.48 o 
  -4   3  15        0.59        5.98      2.52 o 
  -3   3  15       23.37       21.61      3.54 o 
  -2   3  15        0.57        3.84      1.58 o 
  -1   3  15       52.66       47.10      4.63 o 
   0   3  15       21.86       22.30      3.71 o 
   1   3  15       55.96       50.81      4.26 o 
   2   3  15       13.38       12.32      5.11 o 
  -6   4  15       30.36       31.90      4.86 o 
  -5   4  15        0.66        3.62      3.14 o 
  -4   4  15        2.16        7.51      1.90 o 
  -3   4  15       44.48       44.22      4.79 o 
  -2   4  15       78.04       86.81      5.95 o 
  -1   4  15        0.00        0.54      2.32 o 
   0   4  15        8.87        8.17      1.74 o 
   1   4  15        0.32        2.65      1.34 o 
   2   4  15       47.62       45.29      5.32 o 
  -5   5  15        2.63        8.58      2.33 o 
  -4   5  15        1.28        1.98      2.41 o 
  -3   5  15        0.05        3.72      1.90 o 
  -2   5  15        0.33        3.52      2.93 o 
  -1   5  15       47.42       53.37      7.99 o 
   0   5  15        0.08        7.04      3.26 o 
   1   5  15        7.71        8.23      2.17 o 
  -4   6  15        0.99        5.16      3.51 o 
  -3   6  15        0.09       -3.50      3.50 o 
  -2   6  15       12.49       10.82      3.95 o 
  -1   6  15       24.49       22.63      3.53 o 
   0   6  15       11.84        8.73      2.47 o 
  -6   0  16       12.76       16.42      5.92 o 
  -5   0  16        0.64       11.27      4.46 o 
  -4   0  16       15.79       13.45      4.16 o 
  -3   0  16       21.91       29.62      5.56 o 
  -2   0  16        0.04        4.25      2.22 o 
  -1   0  16       47.37       45.97      6.81 o 
   0   0  16       19.38       14.47      4.32 o 
   1   0  16       13.85        8.83      8.01 o 
  -6   1  16        3.15        4.05      2.62 o 
  -5   1  16        0.33        4.98      5.14 o 
  -4   1  16       41.50       25.14      3.59 o 
  -3   1  16       16.17       12.99      2.57 o 
  -2   1  16        1.29        1.82      2.79 o 
  -1   1  16        1.02        5.01      2.20 o 
   0   1  16       43.54       38.06      5.55 o 
   1   1  16        9.68        8.68      1.90 o 
  -6   2  16        0.29        4.36      2.88 o 
  -5   2  16       76.65       70.02      6.30 o 
  -4   2  16      120.54      113.20     11.39 o 
  -3   2  16        4.35        5.35      1.71 o 
  -2   2  16        0.27        4.90      1.96 o 
  -1   2  16       38.71       30.60      5.31 o 
   0   2  16        7.64        7.56      2.36 o 
   1   2  16       14.02        8.89      1.98 o 
  -5   3  16      104.04      124.12      7.68 o 
  -4   3  16        1.51        7.48      2.39 o 
  -3   3  16        4.84        3.63      3.12 o 
  -2   3  16        2.10       -1.20      2.56 o 
  -1   3  16        0.20        2.69      1.58 o 
   0   3  16        1.74        7.11      2.10 o 
   1   3  16       52.15       46.53      5.78 o 
  -4   4  16        6.19        8.64      2.65 o 
  -3   4  16       10.67        9.68      2.77 o 
  -2   4  16        0.09        7.35      2.95 o 
  -1   4  16        6.40       12.52      4.22 o 
   0   4  16       22.71       16.05      6.72 o 
  -3   5  16        1.35        5.85      5.49 o 
  -2   5  16        6.04        5.73      3.14 o 
  -4   1  17       19.17       15.20      2.50 o 
  -3   1  17       25.27       24.08      3.71 o 
  -2   1  17        0.75        2.60      2.39 o 
  -1   1  17        0.29        4.38      3.35 o 
  -3   2  17        0.22        5.46      2.52 o 
  -2   2  17        0.10        3.26      3.33 o 
                                                 
